# Supplementary material for: Delineation of traditional village boundaries: The case of Haishangqiao village in the Yiluo River Basin, China
Source: PLoS One. 2022 Dec 15;17(12):e0279042. doi: 10.1371/journal.pone.0279042 (PMC9754224; doi:10.1371/journal.pone.0279042)
Supplement: S1 File — (GEOJSON) [file pone.0279042.s001.geojson]

{
"type": "FeatureCollection",
"crs": { "type": "name", "properties": { "name": "urn:ogc:def:crs:EPSG::32649" } },
"features": [
{ "type": "Feature", "properties": { "OBJECTID": 2865, "Id": 0, "name": "building", "length": 0.0, "Shape_Leng": 49.2667147668, "备注": null }, "geometry": { "type": "LineString", "coordinates": [ [ 689307.324906950816512, 3846903.319430440664291 ], [ 689310.519464939832687, 3846902.913607116788626 ], [ 689310.687342945486307, 3846904.235108334571123 ], [ 689320.829849952831864, 3846902.946646528318524 ], [ 689320.663620451465249, 3846901.63812199421227 ], [ 689323.552475969307125, 3846901.27113383449614 ], [ 689324.427694628015161, 3846908.160675561055541 ], [ 689308.201774111948907, 3846910.22194885276258 ], [ 689307.324906950816512, 3846903.319430440664291 ] ] } },
{ "type": "Feature", "properties": { "OBJECTID": 2866, "Id": 0, "name": "building", "length": 0.0, "Shape_Leng": 39.620333287299999, "备注": null }, "geometry": { "type": "LineString", "coordinates": [ [ 689357.337054058909416, 3846885.418422998860478 ], [ 689356.173585868440568, 3846879.562299765646458 ], [ 689342.597606963478029, 3846882.25951411947608 ], [ 689343.760398719459772, 3846888.112232631072402 ], [ 689357.337054058909416, 3846885.418422998860478 ] ] } },
{ "type": "Feature", "properties": { "OBJECTID": 2867, "Id": 0, "name": "building", "length": 0.0, "Shape_Leng": 33.2187487745, "备注": null }, "geometry": { "type": "LineString", "coordinates": [ [ 689355.470835567452013, 3846876.025123249739408 ], [ 689353.188142507337034, 3846864.535568166524172 ], [ 689348.38672973588109, 3846865.489491233602166 ], [ 689350.669422797858715, 3846876.979046314954758 ], [ 689355.470835567452013, 3846876.025123249739408 ] ] } },
{ "type": "Feature", "properties": { "OBJECTID": 2868, "Id": 0, "name": "building", "length": 0.0, "Shape_Leng": 36.266199881799999, "备注": null }, "geometry": { "type": "LineString", "coordinates": [ [ 689335.306464129127562, 3846880.03128975816071 ], [ 689333.085727965459228, 3846868.85358440130949 ], [ 689339.693505749106407, 3846867.540780862793326 ], [ 689341.914241913706064, 3846878.718486225232482 ], [ 689335.306464129127562, 3846880.03128975816071 ] ] } },
{ "type": "Feature", "properties": { "OBJECTID": 2869, "Id": 0, "name": "building", "length": 0.0, "Shape_Leng": 62.528000585000001, "备注": null }, "geometry": { "type": "LineString", "coordinates": [ [ 689321.504674485884607, 3846888.195140609517694 ], [ 689323.050263993442059, 3846894.459689810872078 ], [ 689337.164550869725645, 3846890.977413099259138 ], [ 689333.441618339158595, 3846875.887705374509096 ], [ 689329.405672184191644, 3846876.883453967049718 ], [ 689331.866699305362999, 3846886.85843463987112 ], [ 689325.77612972445786, 3846888.361099902540445 ], [ 689325.492445616982877, 3846887.211277760565281 ], [ 689321.504674485884607, 3846888.195140609517694 ] ] } },
{ "type": "Feature", "properties": { "OBJECTID": 2870, "Id": 0, "name": "building", "length": 0.0, "Shape_Leng": 56.042882732700001, "备注": null }, "geometry": { "type": "LineString", "coordinates": [ [ 689356.173585868440568, 3846879.562299765646458 ], [ 689354.329489038325846, 3846870.28034570813179 ], [ 689363.228020943701267, 3846868.512425469234586 ], [ 689362.341642801649868, 3846864.050988813862205 ], [ 689367.180668532848358, 3846863.089592972770333 ], [ 689369.912459947168827, 3846876.839609771966934 ], [ 689356.173585868440568, 3846879.562299765646458 ] ] } },
{ "type": "Feature", "properties": { "OBJECTID": 2871, "Id": 0, "name": "building", "length": 0.0, "Shape_Leng": 19.731421381000001, "备注": null }, "geometry": { "type": "LineString", "coordinates": [ [ 689352.857930935919285, 3846862.87350326217711 ], [ 689353.286105419509113, 3846865.028648156672716 ], [ 689360.80754267424345, 3846863.534322874620557 ], [ 689360.379368191584945, 3846861.37917798012495 ], [ 689352.85793093778193, 3846862.87350326217711 ] ] } },
{ "type": "Feature", "properties": { "OBJECTID": 2872, "Id": 0, "name": "building", "length": 0.0, "Shape_Leng": 12.925137386299999, "备注": null }, "geometry": { "type": "LineString", "coordinates": [ [ 689366.595488573424518, 3846860.144187176600099 ], [ 689362.341324348933995, 3846860.989385368302464 ], [ 689362.755466428585351, 3846863.073900515213609 ], [ 689367.009630655869842, 3846862.228702323511243 ], [ 689366.595488573424518, 3846860.144187176600099 ] ] } },
{ "type": "Feature", "properties": { "OBJECTID": 2873, "Id": 0, "name": "building", "length": 0.0, "Shape_Leng": 18.739487953600001, "备注": null }, "geometry": { "type": "LineString", "coordinates": [ [ 689376.937377936206758, 3846873.667252190411091 ], [ 689375.639499700628221, 3846870.002218142151833 ], [ 689380.806758695282042, 3846868.172365289181471 ], [ 689382.104636931791902, 3846871.837399341166019 ], [ 689376.937377936206758, 3846873.667252190411091 ] ] } },
{ "type": "Feature", "properties": { "OBJECTID": 2874, "Id": 0, "name": "building", "length": 0.0, "Shape_Leng": 30.044173495300001, "备注": null }, "geometry": { "type": "LineString", "coordinates": [ [ 689383.090919155627489, 3846874.622528040781617 ], [ 689381.835631806403399, 3846871.077764948830009 ], [ 689392.447471552528441, 3846867.319852827116847 ], [ 689393.705458581447601, 3846870.872239457443357 ], [ 689383.090919155627489, 3846874.622528040781617 ] ] } },
{ "type": "Feature", "properties": { "OBJECTID": 2875, "Id": 0, "name": "building", "length": 0.0, "Shape_Leng": 34.883141160100003, "备注": null }, "geometry": { "type": "LineString", "coordinates": [ [ 689380.806758697144687, 3846868.172365289181471 ], [ 689385.057933215983212, 3846866.666920375078917 ], [ 689380.741176104173064, 3846854.476977298036218 ], [ 689376.490001578815281, 3846855.982422219589353 ], [ 689380.806758697144687, 3846868.172365289181471 ] ] } },
{ "type": "Feature", "properties": { "OBJECTID": 2876, "Id": 0, "name": "building", "length": 0.0, "Shape_Leng": 25.607298911699999, "备注": null }, "geometry": { "type": "LineString", "coordinates": [ [ 689387.542091845534742, 3846855.565054755657911 ], [ 689384.459852744825184, 3846856.997411513701081 ], [ 689388.423339220695198, 3846865.526301335543394 ], [ 689391.505578347481787, 3846864.093944558873773 ], [ 689387.542091845534742, 3846855.565054755657911 ] ] } },
{ "type": "Feature", "properties": { "OBJECTID": 2877, "Id": 0, "name": "building", "length": 0.0, "Shape_Leng": 30.684885404199999, "备注": null }, "geometry": { "type": "LineString", "coordinates": [ [ 689394.014113418757915, 3846869.491974584758282 ], [ 689392.866446138359606, 3846867.022348983213305 ], [ 689400.908082772046328, 3846863.285295389592648 ], [ 689400.035819641314447, 3846861.408302467316389 ], [ 689401.561025691218674, 3846860.699519291520119 ], [ 689403.580956101417542, 3846865.046137826517224 ], [ 689394.014113418757915, 3846869.491974584758282 ] ] } },
{ "type": "Feature", "properties": { "OBJECTID": 2878, "Id": 0, "name": "building", "length": 0.0, "Shape_Leng": 33.673973899400004, "备注": null }, "geometry": { "type": "LineString", "coordinates": [ [ 689391.505578350275755, 3846864.093944558873773 ], [ 689386.024617665447295, 3846852.299654446542263 ], [ 689387.670256081037223, 3846851.534904783591628 ], [ 689389.247963420115411, 3846854.929918767884374 ], [ 689391.081105132587254, 3846854.078033868223429 ], [ 689394.980394180864096, 3846862.468779420480132 ], [ 689391.501614073291421, 3846864.085413973778486 ] ] } },
{ "type": "Feature", "properties": { "OBJECTID": 2879, "Id": 0, "name": "building", "length": 0.0, "Shape_Leng": 40.326919483300003, "备注": null }, "geometry": { "type": "LineString", "coordinates": [ [ 689389.829581237398088, 3846849.305632652714849 ], [ 689390.917291902005672, 3846851.646239679306746 ], [ 689392.69260994810611, 3846850.821226192638278 ], [ 689397.642474829219282, 3846861.472669541835785 ], [ 689401.160559393465519, 3846859.83776968345046 ], [ 689395.672125147655606, 3846848.027397457510233 ], [ 689393.513029828667641, 3846849.030757255852222 ], [ 689392.963888553902507, 3846847.849079100415111 ], [ 689389.829581237398088, 3846849.305632652714849 ] ] } },
{ "type": "Feature", "properties": { "OBJECTID": 2880, "Id": 0, "name": "building", "length": 0.0, "Shape_Leng": 8.8170361598299998, "备注": null }, "geometry": { "type": "LineString", "coordinates": [ [ 689402.42884062603116, 3846862.566940298303962 ], [ 689401.561025691218674, 3846860.699519291520119 ], [ 689403.69184504263103, 3846859.709299704059958 ], [ 689404.559355323202908, 3846861.576065134257078 ], [ 689402.42884062603116, 3846862.566940298303962 ] ] } },
{ "type": "Feature", "properties": { "OBJECTID": 2881, "Id": 0, "name": "building", "length": 0.0, "Shape_Leng": 27.325896065799999, "备注": null }, "geometry": { "type": "LineString", "coordinates": [ [ 689401.160559393465519, 3846859.83776968345046 ], [ 689397.143761482089758, 3846851.194160889834166 ], [ 689400.893469240516424, 3846849.451622715219855 ], [ 689404.907547982409596, 3846858.089380208402872 ], [ 689401.160559393465519, 3846859.83776968345046 ] ] } },
{ "type": "Feature", "properties": { "OBJECTID": 2882, "Id": 0, "name": "building", "length": 0.0, "Shape_Leng": 45.281020259599998, "备注": null }, "geometry": { "type": "LineString", "coordinates": [ [ 689421.932939598336816, 3846857.405879460275173 ], [ 689438.671014851890504, 3846851.091552954167128 ], [ 689436.993733854964375, 3846846.646016161888838 ], [ 689420.25594721455127, 3846852.961107607930899 ], [ 689421.932939598336816, 3846857.405879460275173 ] ] } },
{ "type": "Feature", "properties": { "OBJECTID": 2883, "Id": 0, "name": "building", "length": 0.0, "Shape_Leng": 14.6754377608, "备注": null }, "geometry": { "type": "LineString", "coordinates": [ [ 689440.843237671069801, 3846843.255756448954344 ], [ 689442.083433606661856, 3846846.542824430391192 ], [ 689438.505176338367164, 3846847.892884772270918 ], [ 689437.264980402775109, 3846844.605816790834069 ], [ 689440.843237671069801, 3846843.255756448954344 ] ] } },
{ "type": "Feature", "properties": { "OBJECTID": 2884, "Id": 0, "name": "building", "length": 0.0, "Shape_Leng": 75.085573202000006, "备注": null }, "geometry": { "type": "LineString", "coordinates": [ [ 689481.640258557163179, 3846829.060496538877487 ], [ 689484.036707707680762, 3846841.730248173698783 ], [ 689501.09912131819874, 3846838.502938931807876 ], [ 689498.707069739699364, 3846825.856436753645539 ], [ 689494.843215628527105, 3846826.587274271994829 ], [ 689496.196856143884361, 3846833.743816386908293 ], [ 689486.945275940932333, 3846835.49372767098248 ], [ 689485.587237857282162, 3846828.313936112448573 ], [ 689481.640258557163179, 3846829.060496538877487 ] ] } },
{ "type": "Feature", "properties": { "OBJECTID": 2885, "Id": 0, "name": "building", "length": 0.0, "Shape_Leng": 54.406600745299997, "备注": null }, "geometry": { "type": "LineString", "coordinates": [ [ 689403.363731301389635, 3846894.409758031368256 ], [ 689405.646282870322466, 3846892.787221375852823 ], [ 689408.297333315014839, 3846896.516665214672685 ], [ 689414.276846962980926, 3846892.266167558729649 ], [ 689413.662364336661994, 3846891.401725895702839 ], [ 689416.379778421483934, 3846889.470070105046034 ], [ 689421.684787689708173, 3846896.93304924108088 ], [ 689410.7045573964715, 3846904.738273184746504 ], [ 689403.363731301389635, 3846894.409758031368256 ] ] } },
{ "type": "Feature", "properties": { "OBJECTID": 2886, "Id": 0, "name": "building", "length": 0.0, "Shape_Leng": 44.803557164799997, "备注": null }, "geometry": { "type": "LineString", "coordinates": [ [ 689502.279898533597589, 3846868.488299639895558 ], [ 689496.577822691760957, 3846855.718795882537961 ], [ 689504.304517270065844, 3846852.320219062268734 ], [ 689509.985903528518975, 3846865.048709427937865 ], [ 689502.279898533597589, 3846868.488299639895558 ] ] } },
{ "type": "Feature", "properties": { "OBJECTID": 2887, "Id": 0, "name": "building", "length": 0.0, "Shape_Leng": 33.542381037399998, "备注": null }, "geometry": { "type": "LineString", "coordinates": [ [ 689510.123051623813808, 3846865.355973923578858 ], [ 689507.464118110015988, 3846859.398940173909068 ], [ 689516.821930639445782, 3846855.222062483429909 ], [ 689519.480864155106246, 3846861.179096233099699 ], [ 689510.123051623813808, 3846865.355973923578858 ] ] } },
{ "type": "Feature", "properties": { "OBJECTID": 2888, "Id": 0, "name": "building", "length": 0.0, "Shape_Leng": 52.689061497399997, "备注": null }, "geometry": { "type": "LineString", "coordinates": [ [ 689541.396846105344594, 3846854.863609291613102 ], [ 689538.559016889892519, 3846845.421557553112507 ], [ 689536.872604129835963, 3846845.924266377463937 ], [ 689535.500354652293026, 3846841.320848070085049 ], [ 689540.989248161204159, 3846839.684644091874361 ], [ 689541.23794589471072, 3846840.518938232213259 ], [ 689546.954567178152502, 3846838.814850058406591 ], [ 689550.072403908707201, 3846849.274104529991746 ], [ 689548.215939057990909, 3846849.827504806220531 ], [ 689549.038163674063981, 3846852.585781523957849 ], [ 689541.396846105344594, 3846854.863609291613102 ] ] } },
{ "type": "Feature", "properties": { "OBJECTID": 2889, "Id": 0, "name": "building", "length": 0.0, "Shape_Leng": 37.139280137, "备注": null }, "geometry": { "type": "LineString", "coordinates": [ [ 689560.479957222007215, 3846849.175056234002113 ], [ 689556.560094674117863, 3846836.025284772738814 ], [ 689551.914066535420716, 3846837.410235965624452 ], [ 689554.983182703144848, 3846847.706050105392933 ], [ 689556.671827451325953, 3846847.202675938606262 ], [ 689557.522573827765882, 3846850.05663326010108 ], [ 689560.479957222007215, 3846849.175056234002113 ] ] } },
{ "type": "Feature", "properties": { "OBJECTID": 2890, "Id": 0, "name": "building", "length": 0.0, "Shape_Leng": 14.9226657465, "备注": null }, "geometry": { "type": "LineString", "coordinates": [ [ 689539.658114950172603, 3846834.866691030561924 ], [ 689540.841120483353734, 3846838.835261914879084 ], [ 689544.022951226681471, 3846837.886778572574258 ], [ 689542.83994569350034, 3846833.918207690119743 ], [ 689539.658114950172603, 3846834.866691030561924 ] ] } },
{ "type": "Feature", "properties": { "OBJECTID": 2891, "Id": 0, "name": "building", "length": 0.0, "Shape_Leng": 55.890023954199997, "备注": null }, "geometry": { "type": "LineString", "coordinates": [ [ 689522.134398469701409, 3846796.058528302237391 ], [ 689524.895767721347511, 3846803.659266920760274 ], [ 689541.937038151547313, 3846797.468126464635134 ], [ 689539.175668898038566, 3846789.867387859150767 ], [ 689536.401670288294554, 3846790.875189188867807 ], [ 689536.991435088217258, 3846792.498531695455313 ], [ 689525.678693487308919, 3846796.608481846749783 ], [ 689525.08892868924886, 3846794.985139345750213 ], [ 689522.134398472495377, 3846796.058528305962682 ] ] } },
{ "type": "Feature", "properties": { "OBJECTID": 2892, "Id": 0, "name": "building", "length": 0.0, "Shape_Leng": 51.604238817099997, "备注": null }, "geometry": { "type": "LineString", "coordinates": [ [ 689495.59495519194752, 3846755.599749762564898 ], [ 689499.746902870945632, 3846753.578276425600052 ], [ 689500.434387934394181, 3846754.990316832438111 ], [ 689508.559771314263344, 3846751.034282917156816 ], [ 689507.871515805833042, 3846749.620660081505775 ], [ 689512.222205498255789, 3846747.502424526959658 ], [ 689514.733779925853014, 3846752.661001419648528 ], [ 689498.105759178288281, 3846760.756744217127562 ], [ 689495.594955193810165, 3846755.599749762564898 ] ] } },
{ "type": "Feature", "properties": { "OBJECTID": 2893, "Id": 0, "name": "building", "length": 0.0, "Shape_Leng": 49.064674846099997, "备注": null }, "geometry": { "type": "LineString", "coordinates": [ [ 689514.733779925853014, 3846752.661001419648528 ], [ 689512.222205496393144, 3846747.502424530684948 ], [ 689516.448864674195647, 3846745.44457614608109 ], [ 689517.141760598868132, 3846746.867730030789971 ], [ 689524.416275038383901, 3846743.325961656868458 ], [ 689523.809065327048302, 3846742.078800534829497 ], [ 689527.967306849546731, 3846740.054262893274426 ], [ 689530.385231734253466, 3846745.020490968599916 ], [ 689514.733779925853014, 3846752.661001419648528 ] ] } },
{ "type": "Feature", "properties": { "OBJECTID": 2894, "Id": 0, "name": "building", "length": 0.0, "Shape_Leng": 45.814082224000003, "备注": null }, "geometry": { "type": "LineString", "coordinates": [ [ 689503.787623776122928, 3846780.423932926729321 ], [ 689506.849157670512795, 3846778.759557891637087 ], [ 689508.225694118998945, 3846781.291627231985331 ], [ 689517.695656672120094, 3846776.143368287011981 ], [ 689520.446568858809769, 3846781.203532446175814 ], [ 689507.916794888675213, 3846788.019334834069014 ], [ 689503.787623776122928, 3846780.423932926729321 ] ] } },
{ "type": "Feature", "properties": { "OBJECTID": 2895, "Id": 0, "name": "building", "length": 0.0, "Shape_Leng": 49.556371058800003, "备注": null }, "geometry": { "type": "LineString", "coordinates": [ [ 689527.959832952357829, 3846765.154347775503993 ], [ 689515.42591717094183, 3846771.968297002837062 ], [ 689520.446568858809769, 3846781.203532446175814 ], [ 689532.980576285161078, 3846774.389751782640815 ], [ 689527.959832952357829, 3846765.154347775503993 ] ] } },
{ "type": "Feature", "properties": { "OBJECTID": 2896, "Id": 0, "name": "building", "length": 0.0, "Shape_Leng": 31.666123603199999, "备注": null }, "geometry": { "type": "LineString", "coordinates": [ [ 689501.207348994910717, 3846711.271246576681733 ], [ 689491.229077648371458, 3846713.967686960473657 ], [ 689489.795085637830198, 3846708.661149697378278 ], [ 689499.77335698902607, 3846705.964709315448999 ], [ 689501.207348994910717, 3846711.271246576681733 ] ] } },
{ "type": "Feature", "properties": { "OBJECTID": 2897, "Id": 0, "name": "building", "length": 0.0, "Shape_Leng": 63.286161307100002, "备注": null }, "geometry": { "type": "LineString", "coordinates": [ [ 689489.900669896043837, 3846684.443515110760927 ], [ 689489.367996683344245, 3846686.038916859775782 ], [ 689478.9359219847247, 3846682.572409523651004 ], [ 689477.20577257219702, 3846687.779104948043823 ], [ 689491.824030994437635, 3846692.177811671048403 ], [ 689493.732574164867401, 3846685.8351343665272 ], [ 689496.481495350599289, 3846686.662298437207937 ], [ 689498.448363658972085, 3846680.125788709148765 ], [ 689492.787233305163682, 3846678.422326406463981 ], [ 689490.886194502934813, 3846684.74006437137723 ], [ 689489.900669896043837, 3846684.443515110760927 ] ] } },
{ "type": "Feature", "properties": { "OBJECTID": 2898, "Id": 0, "name": "building", "length": 0.0, "Shape_Leng": 46.976688234500003, "备注": null }, "geometry": { "type": "LineString", "coordinates": [ [ 689560.020295634865761, 3846682.522761916741729 ], [ 689562.112033725716174, 3846676.236240953207016 ], [ 689568.791870907880366, 3846678.458848649635911 ], [ 689570.619195172563195, 3846672.966998416930437 ], [ 689574.452830025926232, 3846674.242578355595469 ], [ 689570.536988854408264, 3846686.011268580332398 ], [ 689560.020295634865761, 3846682.522761916741729 ] ] } },
{ "type": "Feature", "properties": { "OBJECTID": 2899, "Id": 0, "name": "building", "length": 0.0, "Shape_Leng": 81.5662411486, "备注": null }, "geometry": { "type": "LineString", "coordinates": [ [ 689081.730335242114961, 3846706.913595786318183 ], [ 689087.487952496856451, 3846706.711467772722244 ], [ 689087.712762952782214, 3846713.115194408223033 ], [ 689102.421296930871904, 3846712.598833784461021 ], [ 689102.19773119315505, 3846706.230563033372164 ], [ 689105.907132251188159, 3846706.100340088829398 ], [ 689106.258499493822455, 3846716.289990093559027 ], [ 689082.0887636160478, 3846717.123429261147976 ], [ 689081.730335242114961, 3846706.913595786318183 ] ] } },
{ "type": "Feature", "properties": { "OBJECTID": 2900, "Id": 0, "name": "building", "length": 0.0, "Shape_Leng": 67.620718068000002, "备注": null }, "geometry": { "type": "LineString", "coordinates": [ [ 689072.008394047617912, 3846748.417725056409836 ], [ 689073.615555519238114, 3846741.986998716369271 ], [ 689084.789936829358339, 3846744.779690267518163 ], [ 689087.611048149876297, 3846733.491593094542623 ], [ 689091.519508469849825, 3846734.468708172440529 ], [ 689087.089674231596291, 3846752.188045099377632 ], [ 689072.008394047617912, 3846748.417725056409836 ] ] } },
{ "type": "Feature", "properties": { "OBJECTID": 2901, "Id": 0, "name": "building", "length": 0.0, "Shape_Leng": 82.925969671299995, "备注": null }, "geometry": { "type": "LineString", "coordinates": [ [ 689022.274966609664261, 3846756.903718091547489 ], [ 689032.146872704848647, 3846757.047745764255524 ], [ 689032.168405003845692, 3846755.571884755045176 ], [ 689035.467055605724454, 3846755.620010919868946 ], [ 689035.480014202184975, 3846754.73180622421205 ], [ 689029.782216088846326, 3846754.64867733977735 ], [ 689029.990729345008731, 3846740.356816845014691 ], [ 689037.678773176856339, 3846740.498438702896237 ], [ 689037.298342633992434, 3846761.150382474064827 ], [ 689022.2170624518767, 3846760.872569421306252 ], [ 689022.274966609664261, 3846756.903718091547489 ] ] } },
{ "type": "Feature", "properties": { "OBJECTID": 2902, "Id": 0, "name": "building", "length": 0.0, "Shape_Leng": 88.808817992900003, "备注": null }, "geometry": { "type": "LineString", "coordinates": [ [ 689186.014157745987177, 3846677.475428644567728 ], [ 689193.29173228982836, 3846685.591592717915773 ], [ 689185.414267430081964, 3846692.655131261795759 ], [ 689180.970969958230853, 3846687.699835911393166 ], [ 689176.683752820827067, 3846691.544083271175623 ], [ 689183.010685400106013, 3846698.600063608959317 ], [ 689187.029073173180223, 3846695.004664024338126 ], [ 689189.74858823325485, 3846698.044122032821178 ], [ 689198.353425329551101, 3846690.345057260245085 ], [ 689195.588239026255906, 3846687.25455491989851 ], [ 689197.818721695803106, 3846685.258859904482961 ], [ 689188.702464355155826, 3846675.070101683959365 ], [ 689186.014157745987177, 3846677.475428644567728 ] ] } },
{ "type": "Feature", "properties": { "OBJECTID": 2903, "Id": 0, "name": "building", "length": 0.0, "Shape_Leng": 47.772554272800001, "备注": null }, "geometry": { "type": "LineString", "coordinates": [ [ 689295.322718013077974, 3846772.996870784088969 ], [ 689295.214440635405481, 3846767.655186658725142 ], [ 689298.807014482095838, 3846767.582364218309522 ], [ 689298.592930123209953, 3846757.020869001746178 ], [ 689290.614738060161471, 3846757.182589108124375 ], [ 689290.937099797651172, 3846773.085768451914191 ], [ 689295.322718013077974, 3846772.996870784088969 ] ] } },
{ "type": "Feature", "properties": { "OBJECTID": 2904, "Id": 0, "name": "building", "length": 0.0, "Shape_Leng": 39.094556027599999, "备注": null }, "geometry": { "type": "LineString", "coordinates": [ [ 689271.827671009115875, 3846773.473121739923954 ], [ 689271.717449426651001, 3846768.035523658618331 ], [ 689285.823114769533277, 3846767.749598013237119 ], [ 689285.933336350135505, 3846773.187196088954806 ], [ 689271.827671009115875, 3846773.473121739923954 ] ] } },
{ "type": "Feature", "properties": { "OBJECTID": 2905, "Id": 0, "name": "building", "length": 0.0, "Shape_Leng": 33.398019999799999, "备注": null }, "geometry": { "type": "LineString", "coordinates": [ [ 689276.7691042535007, 3846757.46324384957552 ], [ 689276.87256495654583, 3846762.567305348813534 ], [ 689288.46408383641392, 3846762.332342132925987 ], [ 689288.360623131506145, 3846757.228280629962683 ], [ 689276.7691042535007, 3846757.46324384957552 ] ] } },
{ "type": "Feature", "properties": { "OBJECTID": 2906, "Id": 0, "name": "building", "length": 0.0, "Shape_Leng": 69.539063404900006, "备注": null }, "geometry": { "type": "LineString", "coordinates": [ [ 689259.290751736611128, 3846742.737732442095876 ], [ 689259.596297853626311, 3846757.811341263353825 ], [ 689274.829030198045075, 3846757.502569667994976 ], [ 689274.637322981841862, 3846748.045013578608632 ], [ 689266.210392759181559, 3846748.21582973189652 ], [ 689266.300718089565635, 3846752.671879347413778 ], [ 689263.099138646386564, 3846752.736776228994131 ], [ 689262.894974414259195, 3846742.664673876017332 ], [ 689259.290751736611128, 3846742.737732442095876 ] ] } },
{ "type": "Feature", "properties": { "OBJECTID": 2907, "Id": 0, "name": "building", "length": 0.0, "Shape_Leng": 23.701796412699998, "备注": null }, "geometry": { "type": "LineString", "coordinates": [ [ 689266.096553851850331, 3846742.59977699816227 ], [ 689266.165376796387136, 3846745.995042247697711 ], [ 689274.618575836531818, 3846745.823693616315722 ], [ 689274.549752891995013, 3846742.428428376093507 ], [ 689266.096553851850331, 3846742.59977699816227 ] ] } },
{ "type": "Feature", "properties": { "OBJECTID": 2908, "Id": 0, "name": "building", "length": 0.0, "Shape_Leng": 36.656140987699999, "备注": null }, "geometry": { "type": "LineString", "coordinates": [ [ 689279.387603670358658, 3846755.842261854559183 ], [ 689279.139909924007952, 3846743.622703738510609 ], [ 689285.225162480957806, 3846743.499354023486376 ], [ 689285.473644074052572, 3846755.757779270410538 ], [ 689279.387603670358658, 3846755.842261854559183 ] ] } },
{ "type": "Feature", "properties": { "OBJECTID": 2909, "Id": 0, "name": "building", "length": 0.0, "Shape_Leng": 51.001059937199997, "备注": null }, "geometry": { "type": "LineString", "coordinates": [ [ 689299.405735063366592, 3846743.211909983307123 ], [ 689299.635087497532368, 3846754.526630107313395 ], [ 689294.57465383131057, 3846754.629206461831927 ], [ 689294.406376907601953, 3846746.327544564381242 ], [ 689285.286237985827029, 3846746.512412240728736 ], [ 689285.225162480957806, 3846743.499354023486376 ], [ 689299.405735063366592, 3846743.211909983307123 ] ] } },
{ "type": "Feature", "properties": { "OBJECTID": 2910, "Id": 0, "name": "building", "length": 0.0, "Shape_Leng": 33.444816414500004, "备注": null }, "geometry": { "type": "LineString", "coordinates": [ [ 689299.081707934848964, 3846727.226571338251233 ], [ 689299.309230974875391, 3846738.451041536405683 ], [ 689293.814727393910289, 3846738.562416605651379 ], [ 689293.587204348295927, 3846727.337946407496929 ], [ 689299.081707934848964, 3846727.226571338251233 ] ] } },
{ "type": "Feature", "properties": { "OBJECTID": 2911, "Id": 0, "name": "building", "length": 0.0, "Shape_Leng": 18.102577444200001, "备注": null }, "geometry": { "type": "LineString", "coordinates": [ [ 689293.587204348295927, 3846727.337946407496929 ], [ 689288.540910425595939, 3846727.440236147493124 ], [ 689288.622055068612099, 3846731.443372003734112 ], [ 689293.668348995037377, 3846731.341082263737917 ], [ 689293.587204348295927, 3846727.337946407496929 ] ] } },
{ "type": "Feature", "properties": { "OBJECTID": 2912, "Id": 0, "name": "building", "length": 0.0, "Shape_Leng": 19.217533624400001, "备注": null }, "geometry": { "type": "LineString", "coordinates": [ [ 689293.814727393910289, 3846738.562416605651379 ], [ 689288.784516423940659, 3846738.6643803473562 ], [ 689288.691747859120369, 3846734.087797939777374 ], [ 689293.721958830952644, 3846733.985834201797843 ], [ 689293.814727393910289, 3846738.562416605651379 ] ] } },
{ "type": "Feature", "properties": { "OBJECTID": 2913, "Id": 0, "name": "building", "length": 0.0, "Shape_Leng": 43.048003718899999, "备注": null }, "geometry": { "type": "LineString", "coordinates": [ [ 689321.4238719670102, 3846729.56866536103189 ], [ 689306.076975330710411, 3846729.660288609564304 ], [ 689306.113851275295019, 3846735.837010253220797 ], [ 689321.460747918114066, 3846735.745387004688382 ], [ 689321.4238719670102, 3846729.56866536103189 ] ] } },
{ "type": "Feature", "properties": { "OBJECTID": 2914, "Id": 0, "name": "building", "length": 0.0, "Shape_Leng": 31.848404500099999, "备注": null }, "geometry": { "type": "LineString", "coordinates": [ [ 689321.47254797257483, 3846737.721896212548018 ], [ 689321.534352537244558, 3846748.074160655960441 ], [ 689315.962303628213704, 3846748.107426622882485 ], [ 689315.900503780692816, 3846737.755951948463917 ], [ 689321.472552687861025, 3846737.722685990855098 ] ] } },
{ "type": "Feature", "properties": { "OBJECTID": 2915, "Id": 0, "name": "building", "length": 0.0, "Shape_Leng": 40.762402019900001, "备注": null }, "geometry": { "type": "LineString", "coordinates": [ [ 689308.539974277839065, 3846727.627181129530072 ], [ 689306.074348113499582, 3846719.050513777881861 ], [ 689317.0855279173702, 3846715.885012317448854 ], [ 689319.551154085434973, 3846724.461679669097066 ], [ 689308.539974277839065, 3846727.627181129530072 ] ] } },
{ "type": "Feature", "properties": { "OBJECTID": 2916, "Id": 0, "name": "building", "length": 0.0, "Shape_Leng": 68.032032856499995, "备注": null }, "geometry": { "type": "LineString", "coordinates": [ [ 689329.754822577349842, 3846729.78203347325325 ], [ 689341.015733730979264, 3846723.980091940611601 ], [ 689339.983856664970517, 3846720.170084316283464 ], [ 689342.087298373691738, 3846713.502570981159806 ], [ 689339.270935447886586, 3846707.80819708481431 ], [ 689331.937211202457547, 3846711.43536126986146 ], [ 689334.54840536788106, 3846716.714906664565206 ], [ 689323.545888267457485, 3846722.156607853248715 ], [ 689326.127472246997058, 3846727.376284739002585 ], [ 689328.044350102543831, 3846726.428221998736262 ], [ 689329.754822577349842, 3846729.78203347325325 ] ] } },
{ "type": "Feature", "properties": { "OBJECTID": 2917, "Id": 0, "name": "building", "length": 0.0, "Shape_Leng": 108.01944742800001, "备注": null }, "geometry": { "type": "LineString", "coordinates": [ [ 689370.186788093298674, 3846701.461050709709525 ], [ 689368.761339767836034, 3846685.168251531198621 ], [ 689373.271056005731225, 3846684.755390187725425 ], [ 689374.269838199019432, 3846695.665164927020669 ], [ 689371.815616949461401, 3846695.889847151935101 ], [ 689372.083503394387662, 3846698.815991379320621 ], [ 689386.024817884899676, 3846697.5396738499403 ], [ 689385.763325798325241, 3846694.683375703170896 ], [ 689383.308180661872029, 3846694.908142510801554 ], [ 689382.30300410091877, 3846683.928521702066064 ], [ 689387.481197828426957, 3846683.454461710527539 ], [ 689388.972242344170809, 3846699.741255598142743 ], [ 689370.186788093298674, 3846701.461050709709525 ] ] } },
{ "type": "Feature", "properties": { "OBJECTID": 2918, "Id": 0, "name": "building", "length": 0.0, "Shape_Leng": 38.628671729700002, "备注": null }, "geometry": { "type": "LineString", "coordinates": [ [ 689423.653465098701417, 3846717.310118738561869 ], [ 689419.407164479605854, 3846705.10200447961688 ], [ 689425.441378569230437, 3846703.003147399052978 ], [ 689429.687679189257324, 3846715.211261663585901 ], [ 689423.653465098701417, 3846717.310118738561869 ] ] } },
{ "type": "Feature", "properties": { "OBJECTID": 2919, "Id": 0, "name": "building", "length": 0.0, "Shape_Leng": 34.497265530699998, "备注": null }, "geometry": { "type": "LineString", "coordinates": [ [ 689422.386524021625519, 3846701.323587128892541 ], [ 689431.240284655243158, 3846698.244018202647567 ], [ 689428.653321956284344, 3846690.806500449776649 ], [ 689419.79956132452935, 3846693.886069364845753 ], [ 689422.386524023488164, 3846701.323587132617831 ] ] } },
{ "type": "Feature", "properties": { "OBJECTID": 2920, "Id": 0, "name": "building", "length": 0.0, "Shape_Leng": 30.107305823299999, "备注": null }, "geometry": { "type": "LineString", "coordinates": [ [ 689405.734368671663105, 3846704.52467000298202 ], [ 689413.374227706342936, 3846703.433261567726731 ], [ 689412.337058964185417, 3846696.173080373555422 ], [ 689404.692569711245596, 3846697.26515026576817 ], [ 689405.734368671663105, 3846704.52467000298202 ] ] } },
{ "type": "Feature", "properties": { "OBJECTID": 2921, "Id": 0, "name": "building", "length": 0.0, "Shape_Leng": 51.161695449, "备注": null }, "geometry": { "type": "LineString", "coordinates": [ [ 689400.623865218833089, 3846759.600160218775272 ], [ 689403.628080691210926, 3846750.144739778712392 ], [ 689413.902594016864896, 3846753.40920084156096 ], [ 689414.264082754030824, 3846752.271456882357597 ], [ 689417.778659581206739, 3846753.388122834265232 ], [ 689414.43514284864068, 3846763.965793954208493 ], [ 689400.623865218833089, 3846759.600160218775272 ] ] } },
{ "type": "Feature", "properties": { "OBJECTID": 2922, "Id": 0, "name": "building", "length": 0.0, "Shape_Leng": 18.340750243399999, "备注": null }, "geometry": { "type": "LineString", "coordinates": [ [ 689405.507853227667511, 3846744.228373311460018 ], [ 689403.932076816447079, 3846749.187947161495686 ], [ 689407.709541251882911, 3846750.388138858601451 ], [ 689409.287097834981978, 3846745.422962125390768 ], [ 689405.507853227667511, 3846744.228373311460018 ] ] } },
{ "type": "Feature", "properties": { "OBJECTID": 2923, "Id": 0, "name": "building", "length": 0.0, "Shape_Leng": 13.9597655964, "备注": null }, "geometry": { "type": "LineString", "coordinates": [ [ 689419.028837496414781, 3846749.433014519512653 ], [ 689415.506263901479542, 3846748.319557350128889 ], [ 689414.516028942540288, 3846751.452300675213337 ], [ 689418.038602537475526, 3846752.565757844597101 ], [ 689419.028837496414781, 3846749.433014519512653 ] ] } },
{ "type": "Feature", "properties": { "OBJECTID": 2924, "Id": 0, "name": "building", "length": 0.0, "Shape_Leng": 26.2447490325, "备注": null }, "geometry": { "type": "LineString", "coordinates": [ [ 689404.238135850988328, 3846802.818637082353234 ], [ 689403.992749217897654, 3846799.517071455717087 ], [ 689413.777462898753583, 3846798.789829222485423 ], [ 689414.022849530912936, 3846802.091394843533635 ], [ 689404.238135850988328, 3846802.818637082353234 ] ] } },
{ "type": "Feature", "properties": { "OBJECTID": 2925, "Id": 0, "name": "building", "length": 0.0, "Shape_Leng": 25.710788860699999, "备注": null }, "geometry": { "type": "LineString", "coordinates": [ [ 689412.966177867725492, 3846787.874357879161835 ], [ 689408.392620943486691, 3846788.214284408837557 ], [ 689409.005534747615457, 3846796.4607610758394 ], [ 689413.579091671854258, 3846796.120834544301033 ], [ 689412.966177867725492, 3846787.874357879161835 ] ] } },
{ "type": "Feature", "properties": { "OBJECTID": 2926, "Id": 0, "name": "building", "length": 0.0, "Shape_Leng": 15.6847659797, "备注": null }, "geometry": { "type": "LineString", "coordinates": [ [ 689409.517249044030905, 3846780.326690725982189 ], [ 689409.601462470367551, 3846784.368935257196426 ], [ 689405.803025364875793, 3846784.448069363832474 ], [ 689405.718811936676502, 3846780.405824832618237 ], [ 689409.517249044030905, 3846780.326690725982189 ] ] } },
{ "type": "Feature", "properties": { "OBJECTID": 2927, "Id": 0, "name": "building", "length": 0.0, "Shape_Leng": 58.125810654200002, "备注": null }, "geometry": { "type": "LineString", "coordinates": [ [ 689394.480651561170816, 3846789.248282123357058 ], [ 689392.223399218171835, 3846773.580422069877386 ], [ 689393.652152078226209, 3846768.976662857457995 ], [ 689403.012028019875288, 3846769.214223163202405 ], [ 689403.181464186869562, 3846788.601600108668208 ], [ 689394.480651561170816, 3846789.248282123357058 ] ] } },
{ "type": "Feature", "properties": { "OBJECTID": 2928, "Id": 0, "name": "building", "length": 0.0, "Shape_Leng": 64.760684584000003, "备注": null }, "geometry": { "type": "LineString", "coordinates": [ [ 689426.867982363328338, 3846806.085760490968823 ], [ 689425.97589067555964, 3846800.639305986464024 ], [ 689435.990790143609047, 3846798.998934514820576 ], [ 689434.141393167898059, 3846787.707879349589348 ], [ 689439.343522243201733, 3846786.855806484818459 ], [ 689442.085010898299515, 3846803.593316162005067 ], [ 689426.867982363328338, 3846806.085760490968823 ] ] } },
{ "type": "Feature", "properties": { "OBJECTID": 2929, "Id": 0, "name": "building", "length": 0.0, "Shape_Leng": 28.561407137700002, "备注": null }, "geometry": { "type": "LineString", "coordinates": [ [ 689414.022849530912936, 3846802.091394843533635 ], [ 689413.860920849256217, 3846799.912718007341027 ], [ 689425.821261256933212, 3846799.695252686738968 ], [ 689426.185095185413957, 3846801.916554568335414 ], [ 689414.022849530912936, 3846802.091394843533635 ] ] } },
{ "type": "Feature", "properties": { "OBJECTID": 2930, "Id": 0, "name": "building", "length": 0.0, "Shape_Leng": 27.180220603799999, "备注": null }, "geometry": { "type": "LineString", "coordinates": [ [ 689413.860920849256217, 3846799.912718007341027 ], [ 689417.666010900400579, 3846799.629907265305519 ], [ 689416.941524262540042, 3846789.882268808782101 ], [ 689413.136434209533036, 3846790.165079552680254 ], [ 689413.860920849256217, 3846799.912718007341027 ] ] } },
{ "type": "Feature", "properties": { "OBJECTID": 2931, "Id": 0, "name": "building", "length": 0.0, "Shape_Leng": 53.819883188, "备注": null }, "geometry": { "type": "LineString", "coordinates": [ [ 689419.925936251878738, 3846786.853451719507575 ], [ 689419.907420885749161, 3846780.195716191083193 ], [ 689433.891952807083726, 3846780.15682478249073 ], [ 689433.886032677255571, 3846778.02807030454278 ], [ 689438.024168409407139, 3846778.016562024131417 ], [ 689438.048607682809234, 3846786.804411727935076 ], [ 689419.925936251878738, 3846786.853451719507575 ] ] } },
{ "type": "Feature", "properties": { "OBJECTID": 2932, "Id": 0, "name": "building", "length": 0.0, "Shape_Leng": 35.832752532299999, "备注": null }, "geometry": { "type": "LineString", "coordinates": [ [ 689416.328890825621784, 3846780.205668192356825 ], [ 689420.689320165663958, 3846780.193541705608368 ], [ 689420.660484999418259, 3846769.825023932382464 ], [ 689413.112695790827274, 3846769.846014561131597 ], [ 689413.122929242439568, 3846773.525747558102012 ], [ 689415.495243894867599, 3846773.519150078296661 ], [ 689415.507033739238977, 3846777.758529579266906 ], [ 689416.322078951634467, 3846777.756262911483645 ], [ 689416.328890825621784, 3846780.205668192356825 ] ] } },
{ "type": "Feature", "properties": { "OBJECTID": 2933, "Id": 0, "name": "building", "length": 0.0, "Shape_Leng": 17.185544745000001, "备注": null }, "geometry": { "type": "LineString", "coordinates": [ [ 689430.743511366657913, 3846769.796982722356915 ], [ 689430.755885079503059, 3846774.24630943313241 ], [ 689434.899297513999045, 3846774.234786476939917 ], [ 689434.886923798359931, 3846769.785459766164422 ], [ 689430.743511366657913, 3846769.796982722356915 ] ] } },
{ "type": "Feature", "properties": { "OBJECTID": 2934, "Id": 0, "name": "building", "length": 0.0, "Shape_Leng": 57.598629147600001, "备注": null }, "geometry": { "type": "LineString", "coordinates": [ [ 689485.295004116371274, 3846786.707014001905918 ], [ 689494.041332641616464, 3846782.127243557944894 ], [ 689492.155489536002278, 3846778.525708604604006 ], [ 689487.993467747233808, 3846780.705034974962473 ], [ 689485.519083516672254, 3846775.979519231244922 ], [ 689489.681105305440724, 3846773.800192855298519 ], [ 689487.98223118390888, 3846770.555726485326886 ], [ 689478.257073362357914, 3846773.266153771430254 ], [ 689485.295004116371274, 3846786.707014001905918 ] ] } },
{ "type": "Feature", "properties": { "OBJECTID": 2935, "Id": 0, "name": "building", "length": 0.0, "Shape_Leng": 35.308831130599998, "备注": null }, "geometry": { "type": "LineString", "coordinates": [ [ 689485.295004116371274, 3846786.707014001905918 ], [ 689479.083866324275732, 3846789.959302688017488 ], [ 689474.146683635190129, 3846780.530397394672036 ], [ 689478.033995255827904, 3846778.494915328919888 ], [ 689481.83172107860446, 3846785.747715016826987 ], [ 689484.155547245405614, 3846784.530908402055502 ], [ 689485.295004116371274, 3846786.707014001905918 ] ] } },
{ "type": "Feature", "properties": { "OBJECTID": 2936, "Id": 0, "name": "building", "length": 0.0, "Shape_Leng": 10.7823615561, "备注": null }, "geometry": { "type": "LineString", "coordinates": [ [ 689471.295660126022995, 3846775.352052383124828 ], [ 689468.45944472681731, 3846776.201888116076589 ], [ 689469.157034548930824, 3846778.53000271692872 ], [ 689471.993249940685928, 3846777.680166993290186 ], [ 689471.295660126022995, 3846775.352052383124828 ] ] } },
{ "type": "Feature", "properties": { "OBJECTID": 2937, "Id": 0, "name": "building", "length": 0.0, "Shape_Leng": 16.089745001600001, "备注": null }, "geometry": { "type": "LineString", "coordinates": [ [ 689478.033995255827904, 3846778.494915328919888 ], [ 689473.807494914159179, 3846780.708004092797637 ], [ 689472.286413693800569, 3846777.803082058206201 ], [ 689476.503971038386226, 3846775.594676047563553 ], [ 689478.025052261538804, 3846778.499598078429699 ] ] } },
{ "type": "Feature", "properties": { "OBJECTID": 2938, "Id": 0, "name": "building", "length": 0.0, "Shape_Leng": 67.428644008899994, "备注": null }, "geometry": { "type": "LineString", "coordinates": [ [ 689468.700011860579252, 3846765.286039089784026 ], [ 689471.681520728394389, 3846775.236434176564217 ], [ 689489.280046100728214, 3846769.963260712102056 ], [ 689486.29853723756969, 3846760.012865610420704 ], [ 689482.234983961097896, 3846761.230457479134202 ], [ 689483.657291820272803, 3846765.977223547175527 ], [ 689474.233141345903277, 3846768.801049932837486 ], [ 689472.810833489522338, 3846764.054283864796162 ], [ 689468.700011860579252, 3846765.286039089784026 ] ] } },
{ "type": "Feature", "properties": { "OBJECTID": 2939, "Id": 0, "name": "building", "length": 0.0, "Shape_Leng": 49.635194670200001, "备注": null }, "geometry": { "type": "LineString", "coordinates": [ [ 689452.207998680882156, 3846695.642107835039496 ], [ 689453.685522809624672, 3846682.303721083328128 ], [ 689442.349516320973635, 3846681.059115031734109 ], [ 689441.132800133898854, 3846692.141097599640489 ], [ 689446.146485240198672, 3846692.691561542451382 ], [ 689445.898593769408762, 3846694.949383851140738 ], [ 689452.207998680882156, 3846695.642107835039496 ] ] } },
{ "type": "Feature", "properties": { "OBJECTID": 2940, "Id": 0, "name": "building", "length": 0.0, "Shape_Leng": 21.620163811099999, "备注": null }, "geometry": { "type": "LineString", "coordinates": [ [ 689455.710691790096462, 3846693.718089403584599 ], [ 689461.366171856410801, 3846693.188921680673957 ], [ 689459.547157800756395, 3846687.301930733025074 ], [ 689456.239859516732395, 3846687.268857751041651 ], [ 689455.710691790096462, 3846693.718089403584599 ] ] } },
{ "type": "Feature", "properties": { "OBJECTID": 2941, "Id": 0, "name": "building", "length": 0.0, "Shape_Leng": 23.580394078400001, "备注": null }, "geometry": { "type": "LineString", "coordinates": [ [ 689461.453401846811175, 3846691.418910756707191 ], [ 689466.194744667038321, 3846688.730738712474704 ], [ 689462.763306532986462, 3846682.678438380360603 ], [ 689459.212358616292477, 3846684.691699031740427 ], [ 689461.453401846811175, 3846691.418910756707191 ] ] } },
{ "type": "Feature", "properties": { "OBJECTID": 2942, "Id": 0, "name": "building", "length": 0.0, "Shape_Leng": 20.10848091, "备注": null }, "geometry": { "type": "LineString", "coordinates": [ [ 689466.447156593203545, 3846688.548974642530084 ], [ 689470.819732278585434, 3846686.069880397990346 ], [ 689468.339989349246025, 3846681.696160579100251 ], [ 689463.967413666658103, 3846684.175254823639989 ], [ 689466.447156593203545, 3846688.548974642530084 ] ] } },
{ "type": "Feature", "properties": { "OBJECTID": 2943, "Id": 0, "name": "building", "length": 0.0, "Shape_Leng": 19.221541693199999, "备注": null }, "geometry": { "type": "LineString", "coordinates": [ [ 689472.756173621863127, 3846684.091079391539097 ], [ 689477.510004277341068, 3846681.187673278152943 ], [ 689475.394812666811049, 3846677.738991308957338 ], [ 689470.646453473716974, 3846680.651318281888962 ], [ 689472.756173621863127, 3846684.091079391539097 ] ] } },
{ "type": "Feature", "properties": { "OBJECTID": 2944, "Id": 0, "name": "building", "length": 0.0, "Shape_Leng": 71.444108523200001, "备注": null }, "geometry": { "type": "LineString", "coordinates": [ [ 689462.708221686072648, 3846713.857099555432796 ], [ 689460.700442682951689, 3846710.60070177167654 ], [ 689454.693703267723322, 3846714.304243564605713 ], [ 689451.484627882950008, 3846709.099474545568228 ], [ 689457.491367302834988, 3846705.395932748913765 ], [ 689455.641116766259074, 3846702.39502889290452 ], [ 689442.702965890988708, 3846710.372232340276241 ], [ 689449.770070810802281, 3846721.834303012117743 ], [ 689462.708221686072648, 3846713.857099555432796 ] ] } },
{ "type": "Feature", "properties": { "OBJECTID": 2945, "Id": 0, "name": "building", "length": 0.0, "Shape_Leng": 54.483015668, "备注": null }, "geometry": { "type": "LineString", "coordinates": [ [ 689449.770070817321539, 3846721.834303008392453 ], [ 689456.106591183692217, 3846732.111445497721434 ], [ 689469.017685834318399, 3846724.150923945009708 ], [ 689466.363594353199005, 3846719.846278060227633 ], [ 689459.454079420305789, 3846724.106439109891653 ], [ 689455.77165053319186, 3846718.133942510932684 ], [ 689449.770070817321539, 3846721.834303008392453 ] ] } },
{ "type": "Feature", "properties": { "OBJECTID": 2946, "Id": 0, "name": "building", "length": 0.0, "Shape_Leng": 22.052703884700001, "备注": null }, "geometry": { "type": "LineString", "coordinates": [ [ 689473.118951291777194, 3846733.200884526595473 ], [ 689479.612592545337975, 3846729.854602009057999 ], [ 689481.317180894315243, 3846733.162447409704328 ], [ 689474.823539637960494, 3846736.508729927241802 ], [ 689473.118951291777194, 3846733.200884526595473 ] ] } },
{ "type": "Feature", "properties": { "OBJECTID": 2947, "Id": 0, "name": "building", "length": 0.0, "Shape_Leng": 28.260243711800001, "备注": null }, "geometry": { "type": "LineString", "coordinates": [ [ 689489.501030914485455, 3846723.908991076052189 ], [ 689484.976228980347514, 3846714.994053922593594 ], [ 689481.287785833701491, 3846716.866133831441402 ], [ 689485.809223651885986, 3846725.774442855268717 ], [ 689489.501030914485455, 3846723.908991076052189 ] ] } },
{ "type": "Feature", "properties": { "OBJECTID": 2948, "Id": 0, "name": "building", "length": 0.0, "Shape_Leng": 56.064772194500001, "备注": null }, "geometry": { "type": "LineString", "coordinates": [ [ 689527.362046776339412, 3846698.421265998855233 ], [ 689528.069222415797412, 3846684.873269598931074 ], [ 689532.035697900690138, 3846685.08031090348959 ], [ 689531.716883836314082, 3846691.188117198646069 ], [ 689542.196687242016196, 3846691.735139910131693 ], [ 689541.808325670659542, 3846699.175330009311438 ], [ 689527.362046776339412, 3846698.421265998855233 ] ] } },
{ "type": "Feature", "properties": { "OBJECTID": 2949, "Id": 0, "name": "building", "length": 0.0, "Shape_Leng": 58.305781921200001, "备注": null }, "geometry": { "type": "LineString", "coordinates": [ [ 689548.647524101659656, 3846899.490396207198501 ], [ 689552.212039399892092, 3846898.599267384037375 ], [ 689552.578565869480371, 3846900.065373256802559 ], [ 689559.283432219177485, 3846898.389156669378281 ], [ 689558.085530078969896, 3846893.597548110410571 ], [ 689561.761274356395006, 3846892.678612038493156 ], [ 689564.979081037454307, 3846905.549838760867715 ], [ 689551.033955110237002, 3846909.036120245233178 ], [ 689548.647524101659656, 3846899.490396207198501 ] ] } },
{ "type": "Feature", "properties": { "OBJECTID": 2950, "Id": 0, "name": "building", "length": 0.0, "Shape_Leng": 38.074186582300001, "备注": null }, "geometry": { "type": "LineString", "coordinates": [ [ 689525.771647699177265, 3846603.190362617373466 ], [ 689517.409261766821146, 3846591.278736434876919 ], [ 689521.096513883210719, 3846588.701734263449907 ], [ 689529.4337666220963, 3846600.630925910547376 ], [ 689525.771647699177265, 3846603.190362617373466 ] ] } },
{ "type": "Feature", "properties": { "OBJECTID": 2951, "Id": 0, "name": "building", "length": 0.0, "Shape_Leng": 55.920535309100003, "备注": null }, "geometry": { "type": "LineString", "coordinates": [ [ 689521.68706020899117, 3846582.167304890230298 ], [ 689528.810872482135892, 3846577.188507920131087 ], [ 689537.641795824281871, 3846589.824058320373297 ], [ 689530.5407679323107, 3846594.786931401118636 ], [ 689527.450050345622003, 3846590.364639829844236 ], [ 689530.602858962491155, 3846588.161157567054033 ], [ 689528.386939591728151, 3846584.990553563460708 ], [ 689525.200032964348793, 3846587.217866754159331 ], [ 689521.68706020899117, 3846582.167304890230298 ] ] } },
{ "type": "Feature", "properties": { "OBJECTID": 2952, "Id": 0, "name": "building", "length": 0.0, "Shape_Leng": 30.5028485757, "备注": null }, "geometry": { "type": "LineString", "coordinates": [ [ 689539.356690105050802, 3846607.781852757558227 ], [ 689545.226819541305304, 3846603.679248489439487 ], [ 689540.592579295858741, 3846597.04843832924962 ], [ 689534.722449860535562, 3846601.151042602956295 ], [ 689539.356690105050802, 3846607.781852757558227 ] ] } },
{ "type": "Feature", "properties": { "OBJECTID": 2953, "Id": 0, "name": "building", "length": 0.0, "Shape_Leng": 71.381561318099997, "备注": null }, "geometry": { "type": "LineString", "coordinates": [ [ 689500.919315072707832, 3846595.60313918069005 ], [ 689499.024317668750882, 3846592.255620319396257 ], [ 689503.631316394545138, 3846589.647643787786365 ], [ 689498.564347403123975, 3846580.696827167645097 ], [ 689503.147555175237358, 3846578.130741477012634 ], [ 689499.783979367464781, 3846572.123160814866424 ], [ 689503.403130622580647, 3846570.096839357167482 ], [ 689506.73682211432606, 3846576.051044560968876 ], [ 689505.846552987582982, 3846576.549496077001095 ], [ 689512.792515901848674, 3846588.955469634383917 ], [ 689500.919315072707832, 3846595.60313918069005 ] ] } },
{ "type": "Feature", "properties": { "OBJECTID": 2954, "Id": 0, "name": "building", "length": 0.0, "Shape_Leng": 60.467302764899998, "备注": null }, "geometry": { "type": "LineString", "coordinates": [ [ 689381.85487368889153, 3846549.562570538371801 ], [ 689377.741998882964253, 3846559.409986777231097 ], [ 689385.79921764601022, 3846562.775167170912027 ], [ 689383.778469672426581, 3846567.613424438983202 ], [ 689388.932271685451269, 3846569.765962919220328 ], [ 689395.084066811949015, 3846555.118831651285291 ], [ 689381.85487368889153, 3846549.562570538371801 ] ] } },
{ "type": "Feature", "properties": { "OBJECTID": 2955, "Id": 0, "name": "building", "length": 0.0, "Shape_Leng": 29.237120204, "备注": null }, "geometry": { "type": "LineString", "coordinates": [ [ 689375.006393449380994, 3846565.959820320829749 ], [ 689382.794737908057868, 3846569.230924988165498 ], [ 689383.533530769869685, 3846567.471894361078739 ], [ 689379.421055482700467, 3846565.74465474113822 ], [ 689381.069560935720801, 3846561.819641752168536 ], [ 689377.382377519272268, 3846560.271024722605944 ], [ 689375.006393449380994, 3846565.959820320829749 ] ] } },
{ "type": "Feature", "properties": { "OBJECTID": 2956, "Id": 0, "name": "building", "length": 0.0, "Shape_Leng": 16.540708241000001, "备注": null }, "geometry": { "type": "LineString", "coordinates": [ [ 689390.619658557698131, 3846565.748375128954649 ], [ 689392.269155863672495, 3846561.821000585332513 ], [ 689395.96397368889302, 3846563.372824070975184 ], [ 689394.312020369805396, 3846567.306046264246106 ], [ 689390.619658557698131, 3846565.748375128954649 ] ] } },
{ "type": "Feature", "properties": { "OBJECTID": 2957, "Id": 0, "name": "building", "length": 0.0, "Shape_Leng": 11.7727164022, "备注": null }, "geometry": { "type": "LineString", "coordinates": [ [ 689394.067068829201162, 3846561.947518296539783 ], [ 689396.205902390182018, 3846563.443389622494578 ], [ 689398.08373427670449, 3846560.758419468998909 ], [ 689395.945143340155482, 3846559.262717833742499 ], [ 689394.067068829201162, 3846561.947518296539783 ] ] } },
{ "type": "Feature", "properties": { "OBJECTID": 2958, "Id": 0, "name": "building", "length": 0.0, "Shape_Leng": 15.1041739488, "备注": null }, "geometry": { "type": "LineString", "coordinates": [ [ 689399.059681881219149, 3846561.989765875041485 ], [ 689402.525730481371284, 3846560.521325439214706 ], [ 689401.048112856224179, 3846557.033615373075008 ], [ 689397.58206425793469, 3846558.502055808901787 ], [ 689399.059681881219149, 3846561.989765875041485 ] ] } },
{ "type": "Feature", "properties": { "OBJECTID": 2959, "Id": 0, "name": "building", "length": 0.0, "Shape_Leng": 33.601163016100003, "备注": null }, "geometry": { "type": "LineString", "coordinates": [ [ 689409.515921482816339, 3846602.94130651652813 ], [ 689417.387291399762034, 3846599.964738057926297 ], [ 689414.421389010734856, 3846592.121573964133859 ], [ 689406.550019091926515, 3846595.098142420873046 ], [ 689409.515921482816339, 3846602.94130651652813 ] ] } },
{ "type": "Feature", "properties": { "OBJECTID": 2960, "Id": 0, "name": "building", "length": 0.0, "Shape_Leng": 37.697939071599997, "备注": null }, "geometry": { "type": "LineString", "coordinates": [ [ 689400.965983430854976, 3846587.692422676831484 ], [ 689412.213133476674557, 3846579.641831062734127 ], [ 689415.133539169095457, 3846583.721809601411223 ], [ 689403.886389119550586, 3846591.77240121550858 ], [ 689400.965983430854976, 3846587.692422676831484 ] ] } },
{ "type": "Feature", "properties": { "OBJECTID": 2961, "Id": 0, "name": "building", "length": 0.0, "Shape_Leng": 50.6671411879, "备注": null }, "geometry": { "type": "LineString", "coordinates": [ [ 689346.139242174103856, 3846611.783742573112249 ], [ 689344.358617473393679, 3846615.366870267316699 ], [ 689361.583026942797005, 3846623.939387422055006 ], [ 689364.29766614176333, 3846618.484973484650254 ], [ 689357.331703844480217, 3846615.018042933195829 ], [ 689356.399839772842824, 3846616.890399444848299 ], [ 689346.139242174103856, 3846611.783742573112249 ] ] } },
{ "type": "Feature", "properties": { "OBJECTID": 2962, "Id": 0, "name": "building", "length": 0.0, "Shape_Leng": 30.733911647, "备注": null }, "geometry": { "type": "LineString", "coordinates": [ [ 689364.602199155837297, 3846614.854394922032952 ], [ 689355.879382713697851, 3846610.513085354119539 ], [ 689358.450594609603286, 3846605.34685404971242 ], [ 689366.902791055850685, 3846609.553477175533772 ], [ 689364.602199155837297, 3846614.854394922032952 ] ] } },
{ "type": "Feature", "properties": { "OBJECTID": 2963, "Id": 0, "name": "building", "length": 0.0, "Shape_Leng": 26.4151820087, "备注": null }, "geometry": { "type": "LineString", "coordinates": [ [ 689342.690790788270533, 3846603.949177848175168 ], [ 689343.134850960224867, 3846594.248875534161925 ], [ 689346.646967740729451, 3846594.40965311974287 ], [ 689346.204614670015872, 3846604.072664551436901 ], [ 689342.692497889511287, 3846603.911886965855956 ] ] } },
{ "type": "Feature", "properties": { "OBJECTID": 2964, "Id": 0, "name": "building", "length": 0.0, "Shape_Leng": 52.222881552700002, "备注": null }, "geometry": { "type": "LineString", "coordinates": [ [ 689353.41393403429538, 3846597.820757683366537 ], [ 689357.382691976614296, 3846588.692614417523146 ], [ 689360.318500217050314, 3846589.969052776694298 ], [ 689361.67948763910681, 3846586.838781710714102 ], [ 689367.678811051882803, 3846589.447183193638921 ], [ 689367.302126077003777, 3846590.313558636233211 ], [ 689370.124126801267266, 3846591.540515473112464 ], [ 689368.758666555397213, 3846594.681074047461152 ], [ 689365.908480006270111, 3846593.441862508654594 ], [ 689362.381816894747317, 3846601.553187686949968 ], [ 689353.41393403429538, 3846597.820757683366537 ] ] } },
{ "type": "Feature", "properties": { "OBJECTID": 2965, "Id": 0, "name": "building", "length": 0.0, "Shape_Leng": 28.301086142500001, "备注": null }, "geometry": { "type": "LineString", "coordinates": [ [ 689340.420220527797937, 3846628.646541599184275 ], [ 689348.119610938243568, 3846632.535924384370446 ], [ 689350.615600112825632, 3846627.594884596765041 ], [ 689342.936148148030043, 3846623.715573808178306 ], [ 689340.420220527797937, 3846628.646541599184275 ] ] } },
{ "type": "Feature", "properties": { "OBJECTID": 2966, "Id": 0, "name": "building", "length": 0.0, "Shape_Leng": 37.493183879599997, "备注": null }, "geometry": { "type": "LineString", "coordinates": [ [ 689315.49205501191318, 3846609.999034745618701 ], [ 689315.609027730301023, 3846601.828351031988859 ], [ 689316.871074669063091, 3846601.846477378159761 ], [ 689316.919511866755784, 3846598.474037578329444 ], [ 689321.549609262496233, 3846598.540538068860769 ], [ 689321.424638436175883, 3846607.241633459925652 ], [ 689322.734224641695619, 3846607.260442592203617 ], [ 689322.693405652418733, 3846610.102465275675058 ], [ 689315.49205501191318, 3846609.999034745618701 ] ] } },
{ "type": "Feature", "properties": { "OBJECTID": 2967, "Id": 0, "name": "building", "length": 0.0, "Shape_Leng": 89.808774740999993, "备注": null }, "geometry": { "type": "LineString", "coordinates": [ [ 689300.523627922870219, 3846599.071103814989328 ], [ 689305.040805842727423, 3846583.913462370634079 ], [ 689319.532673934474587, 3846588.218870393931866 ], [ 689313.584975226782262, 3846608.182996902614832 ], [ 689308.421785947866738, 3846606.649134326726198 ], [ 689312.400514005683362, 3846593.256196551024914 ], [ 689305.977010590955615, 3846591.34792417101562 ], [ 689303.426447947509587, 3846599.933463640511036 ], [ 689300.523627922870219, 3846599.071103814989328 ] ] } },
{ "type": "Feature", "properties": { "OBJECTID": 2968, "Id": 0, "name": "building", "length": 0.0, "Shape_Leng": 36.052328166499997, "备注": null }, "geometry": { "type": "LineString", "coordinates": [ [ 689259.879009728319943, 3846603.943161023780704 ], [ 689266.387772753834724, 3846603.837327480316162 ], [ 689266.200107565149665, 3846592.295918175950646 ], [ 689259.744247321970761, 3846592.40089151263237 ], [ 689259.879009728319943, 3846603.943161023780704 ] ] } },
{ "type": "Feature", "properties": { "OBJECTID": 2969, "Id": 0, "name": "building", "length": 0.0, "Shape_Leng": 36.517970529400003, "备注": null }, "geometry": { "type": "LineString", "coordinates": [ [ 689275.073884580284357, 3846603.425493879243731 ], [ 689281.677897796034813, 3846603.192660080268979 ], [ 689281.267385042272508, 3846591.549025554209948 ], [ 689274.663371826522052, 3846591.7818593531847 ], [ 689275.073884580284357, 3846603.425493879243731 ] ] } },
{ "type": "Feature", "properties": { "OBJECTID": 2970, "Id": 0, "name": "building", "length": 0.0, "Shape_Leng": 52.7741048408, "备注": null }, "geometry": { "type": "LineString", "coordinates": [ [ 689262.204150665551424, 3846586.454050835222006 ], [ 689278.566016743890941, 3846585.967216527089477 ], [ 689278.267767664045095, 3846575.943453961983323 ], [ 689261.926420327275991, 3846576.429677749052644 ], [ 689262.204150665551424, 3846586.454050835222006 ] ] } },
{ "type": "Feature", "properties": { "OBJECTID": 2971, "Id": 0, "name": "building", "length": 0.0, "Shape_Leng": 40.6107275504, "备注": null }, "geometry": { "type": "LineString", "coordinates": [ [ 689285.940371393226087, 3846621.837104374542832 ], [ 689298.693313581869006, 3846621.863562760874629 ], [ 689298.708954924717546, 3846614.324437227100134 ], [ 689285.929554461501539, 3846614.297923944890499 ], [ 689285.940371393226087, 3846621.837104374542832 ] ] } },
{ "type": "Feature", "properties": { "OBJECTID": 2972, "Id": 0, "name": "building", "length": 0.0, "Shape_Leng": 38.226850084299997, "备注": null }, "geometry": { "type": "LineString", "coordinates": [ [ 689305.298605618067086, 3846621.444506017491221 ], [ 689317.502536293119192, 3846621.47757900133729 ], [ 689317.521261020563543, 3846614.568154823035002 ], [ 689305.31741997692734, 3846614.535082073882222 ], [ 689305.29869500361383, 3846621.444595888257027 ] ] } },
{ "type": "Feature", "properties": { "OBJECTID": 2973, "Id": 0, "name": "building", "length": 0.0, "Shape_Leng": 78.502835767600004, "备注": null }, "geometry": { "type": "LineString", "coordinates": [ [ 689212.692377295345068, 3846741.180679760873318 ], [ 689214.747516801580787, 3846757.500905230641365 ], [ 689229.020274181850255, 3846755.690267855301499 ], [ 689226.966786717064679, 3846739.383161537349224 ], [ 689223.536784349940717, 3846739.815087763592601 ], [ 689224.588993813842535, 3846748.170868799090385 ], [ 689217.69835199508816, 3846749.038579251617193 ], [ 689216.646142528392375, 3846740.682798212394118 ], [ 689212.692377295345068, 3846741.180679760873318 ] ] } },
{ "type": "Feature", "properties": { "OBJECTID": 2974, "Id": 0, "name": "building", "length": 0.0, "Shape_Leng": 66.435757319199993, "备注": null }, "geometry": { "type": "LineString", "coordinates": [ [ 689211.398988938890398, 3846737.037105547264218 ], [ 689210.010860150679946, 3846728.00719328597188 ], [ 689220.734861577861011, 3846726.358639607205987 ], [ 689219.289597157388926, 3846716.957054490223527 ], [ 689222.950062606483698, 3846716.380497662350535 ], [ 689225.845267832279205, 3846734.761684330180287 ], [ 689211.398988938890398, 3846737.037105547264218 ] ] } },
{ "type": "Feature", "properties": { "OBJECTID": 2975, "Id": 0, "name": "building", "length": 0.0, "Shape_Leng": 52.442327671599998, "备注": null }, "geometry": { "type": "LineString", "coordinates": [ [ 689226.463005005382001, 3846732.899708474054933 ], [ 689225.413038625381887, 3846725.803929379209876 ], [ 689228.70679875370115, 3846725.316549861803651 ], [ 689228.91137405578047, 3846726.699090458452702 ], [ 689239.778827061876655, 3846725.091027397662401 ], [ 689239.55901316460222, 3846723.605502814054489 ], [ 689242.775840689428151, 3846723.1295070592314 ], [ 689243.859393963590264, 3846730.253869848325849 ], [ 689226.463005005382001, 3846732.899708474054933 ] ] } },
{ "type": "Feature", "properties": { "OBJECTID": 2976, "Id": 0, "name": "building", "length": 0.0, "Shape_Leng": 21.235101780400001, "备注": null }, "geometry": { "type": "LineString", "coordinates": [ [ 689243.159309359267354, 3846720.394689776003361 ], [ 689238.964417048729956, 3846721.032696198672056 ], [ 689238.005945960991085, 3846714.730748675763607 ], [ 689242.200838251039386, 3846714.092742240056396 ], [ 689243.159309359267354, 3846720.394689776003361 ] ] } },
{ "type": "Feature", "properties": { "OBJECTID": 2977, "Id": 0, "name": "building", "length": 0.0, "Shape_Leng": 66.459700981400005, "备注": null }, "geometry": { "type": "LineString", "coordinates": [ [ 689177.407393005676568, 3846747.430764442309737 ], [ 689159.988078610040247, 3846755.337403601035476 ], [ 689154.146487962454557, 3846742.467649191617966 ], [ 689166.083905024453998, 3846737.049247121438384 ], [ 689168.298742417246103, 3846741.928810760378838 ], [ 689173.719643235206604, 3846739.468260034918785 ], [ 689177.407393005676568, 3846747.430764442309737 ] ] } },
{ "type": "Feature", "properties": { "OBJECTID": 2978, "Id": 0, "name": "building", "length": 0.0, "Shape_Leng": 23.343529502199999, "备注": null }, "geometry": { "type": "LineString", "coordinates": [ [ 689128.507915886119008, 3846745.509980797767639 ], [ 689131.926794056780636, 3846739.137515565380454 ], [ 689135.839355951175094, 3846741.236636072397232 ], [ 689132.420477780513465, 3846747.609101304784417 ], [ 689128.507915886119008, 3846745.509980797767639 ] ] } },
{ "type": "Feature", "properties": { "OBJECTID": 2979, "Id": 0, "name": "building", "length": 0.0, "Shape_Leng": 29.101660502400001, "备注": null }, "geometry": { "type": "LineString", "coordinates": [ [ 689138.835435498505831, 3846750.159378075972199 ], [ 689145.665463253855705, 3846752.370254112407565 ], [ 689147.93575843423605, 3846745.356663648039103 ], [ 689141.105730674229562, 3846743.145787607878447 ], [ 689138.835435498505831, 3846750.159378075972199 ] ] } },
{ "type": "Feature", "properties": { "OBJECTID": 2980, "Id": 0, "name": "building", "length": 0.0, "Shape_Leng": 53.6796393021, "备注": null }, "geometry": { "type": "LineString", "coordinates": [ [ 689141.582697464153171, 3846725.693783218041062 ], [ 689144.774139257147908, 3846732.961884241551161 ], [ 689160.839261777698994, 3846725.90764774940908 ], [ 689157.669650420546532, 3846718.689262760803103 ], [ 689154.024196797050536, 3846720.289990795776248 ], [ 689154.569469932466745, 3846721.531780706718564 ], [ 689144.943392531014979, 3846725.758615978062153 ], [ 689144.376288956962526, 3846724.467110030353069 ], [ 689141.582697464153171, 3846725.693783218041062 ] ] } },
{ "type": "Feature", "properties": { "OBJECTID": 2981, "Id": 0, "name": "building", "length": 0.0, "Shape_Leng": 48.141579693300002, "备注": null }, "geometry": { "type": "LineString", "coordinates": [ [ 689062.167119991965592, 3846786.367573883384466 ], [ 689063.038976127281785, 3846782.521089253947139 ], [ 689082.675870537757874, 3846786.972048642113805 ], [ 689081.812471782788634, 3846790.799353575333953 ], [ 689062.167119991965592, 3846786.367573883384466 ] ] } },
{ "type": "Feature", "properties": { "OBJECTID": 2982, "Id": 0, "name": "building", "length": 0.0, "Shape_Leng": 27.150155129200002, "备注": null }, "geometry": { "type": "LineString", "coordinates": [ [ 689083.433526623062789, 3846783.613483605906367 ], [ 689079.815659552812576, 3846782.797331776469946 ], [ 689081.986829048022628, 3846773.172893831506371 ], [ 689085.604696123860776, 3846773.989045662805438 ], [ 689083.433526623062789, 3846783.613483605906367 ] ] } },
{ "type": "Feature", "properties": { "OBJECTID": 2983, "Id": 0, "name": "building", "length": 0.0, "Shape_Leng": 64.881726337100005, "备注": null }, "geometry": { "type": "LineString", "coordinates": [ [ 689063.814046532846987, 3846779.101607203483582 ], [ 689069.374313735403121, 3846780.361914616078138 ], [ 689072.665916675701737, 3846765.839908512309194 ], [ 689067.699467121623456, 3846764.719531005248427 ], [ 689068.695467749610543, 3846760.304423728957772 ], [ 689062.792606025934219, 3846758.972801726311445 ], [ 689062.080350598320365, 3846762.130113104358315 ], [ 689063.768997202627361, 3846762.511053580790758 ], [ 689062.410032201558352, 3846768.535122327506542 ], [ 689060.56731354445219, 3846768.119424853473902 ], [ 689059.862898758612573, 3846771.241979964077473 ], [ 689065.316667792387307, 3846772.472291488200426 ], [ 689063.814046532846987, 3846779.101607203483582 ] ] } },
{ "type": "Feature", "properties": { "OBJECTID": 2984, "Id": 0, "name": "building", "length": 0.0, "Shape_Leng": 10.5430586215, "备注": null }, "geometry": { "type": "LineString", "coordinates": [ [ 689070.016434240154922, 3846760.602419529110193 ], [ 689069.367693319916725, 3846763.478181520476937 ], [ 689071.6342370538041, 3846763.989489361643791 ], [ 689072.282977972179651, 3846761.113727374002337 ], [ 689070.016434240154922, 3846760.602419529110193 ] ] } },
{ "type": "Feature", "properties": { "OBJECTID": 2985, "Id": 0, "name": "building", "length": 0.0, "Shape_Leng": 17.247577253700001, "备注": null }, "geometry": { "type": "LineString", "coordinates": [ [ 689342.59218277875334, 3846752.907035268843174 ], [ 689344.862312322482467, 3846749.493903441354632 ], [ 689341.096728071570396, 3846746.98935205116868 ], [ 689338.824147057719529, 3846750.406169660389423 ], [ 689342.59218277875334, 3846752.907035268843174 ] ] } },
{ "type": "Feature", "properties": { "OBJECTID": 2986, "Id": 0, "name": "building", "length": 0.0, "Shape_Leng": 27.892954427199999, "备注": null }, "geometry": { "type": "LineString", "coordinates": [ [ 689247.130599291063845, 3846593.49936000071466 ], [ 689246.868160109035671, 3846588.17184461094439 ], [ 689255.466624394990504, 3846587.736409861594439 ], [ 689255.736330550163984, 3846593.06225661188364 ], [ 689247.130599291063845, 3846593.49936000071466 ] ] } },
{ "type": "Feature", "properties": { "OBJECTID": 2987, "Id": 0, "name": "building", "length": 0.0, "Shape_Leng": 12.606315801699999, "备注": null }, "geometry": { "type": "LineString", "coordinates": [ [ 689300.130123087204993, 3846618.276617094874382 ], [ 689300.145998118445277, 3846614.530109593644738 ], [ 689302.702908603474498, 3846614.540943956002593 ], [ 689302.687036256305873, 3846618.286818038672209 ], [ 689300.130123087204993, 3846618.276617094874382 ] ] } },
{ "type": "Feature", "properties": { "OBJECTID": 2988, "Id": 0, "name": "building", "length": 0.0, "Shape_Leng": 12.004800786200001, "备注": null }, "geometry": { "type": "LineString", "coordinates": [ [ 689282.66148064751178, 3846618.157455135136843 ], [ 689282.654866049997509, 3846614.380520489066839 ], [ 689284.877004574052989, 3846614.376628827303648 ], [ 689284.883630773983896, 3846618.160189632326365 ], [ 689282.66148064751178, 3846618.157455135136843 ] ] } },
{ "type": "Feature", "properties": { "OBJECTID": 2989, "Id": 0, "name": "building", "length": 0.0, "Shape_Leng": 30.2857504646, "备注": null }, "geometry": { "type": "LineString", "coordinates": [ [ 689269.614684049971402, 3846678.517862379550934 ], [ 689268.408257558941841, 3846673.136967658996582 ], [ 689278.836287773214281, 3846672.377589119598269 ], [ 689279.705713936127722, 3846676.255397418513894 ], [ 689269.614684049971402, 3846678.517862379550934 ] ] } },
{ "type": "Feature", "properties": { "OBJECTID": 2990, "Id": 0, "name": "building", "length": 0.0, "Shape_Leng": 131.45276203500001, "备注": null }, "geometry": { "type": "LineString", "coordinates": [ [ 689293.760662686079741, 3846705.662650948390365 ], [ 689295.704669137485325, 3846712.48719384893775 ], [ 689341.26601036451757, 3846699.628418106585741 ], [ 689336.343292182311416, 3846681.974464192986488 ], [ 689329.492111603729427, 3846683.884882185608149 ], [ 689332.529329531826079, 3846694.777016043663025 ], [ 689293.760662686079741, 3846705.662650948390365 ] ] } },
{ "type": "Feature", "properties": { "OBJECTID": 2991, "Id": 0, "name": "building", "length": 0.0, "Shape_Leng": 70.102030658900006, "备注": null }, "geometry": { "type": "LineString", "coordinates": [ [ 689279.407699091359973, 3846705.162374816834927 ], [ 689273.233946705237031, 3846677.706403587013483 ], [ 689279.984613656066358, 3846676.192866548895836 ], [ 689286.141255084425211, 3846703.652674153447151 ], [ 689279.407699091359973, 3846705.162374816834927 ] ] } },
{ "type": "Feature", "properties": { "OBJECTID": 2992, "Id": 0, "name": "building", "length": 0.0, "Shape_Leng": 31.706085777599998, "备注": null }, "geometry": { "type": "LineString", "coordinates": [ [ 689315.957976181060076, 3846673.901684259995818 ], [ 689326.801201872527599, 3846677.594930592924356 ], [ 689325.383186064660549, 3846681.758169116452336 ], [ 689314.539960375055671, 3846678.064922779798508 ], [ 689315.957976181060076, 3846673.901684259995818 ] ] } },
{ "type": "Feature", "properties": { "OBJECTID": 2993, "Id": 0, "name": "building", "length": 0.0, "Shape_Leng": 58.599468921899998, "备注": null }, "geometry": { "type": "LineString", "coordinates": [ [ 689290.68241741321981, 3846684.671022152528167 ], [ 689308.874093883670866, 3846680.353794582188129 ], [ 689306.426085670478642, 3846670.038523325696588 ], [ 689288.232418370433152, 3846674.356223359704018 ], [ 689290.68241741321981, 3846684.671022152528167 ] ] } },
{ "type": "Feature", "properties": { "OBJECTID": 2994, "Id": 0, "name": "building", "length": 0.0, "Shape_Leng": 62.328014304500002, "备注": null }, "geometry": { "type": "LineString", "coordinates": [ [ 689256.901545158587396, 3846666.625796999782324 ], [ 689240.452510380186141, 3846664.378307858482003 ], [ 689240.09043437987566, 3846667.085257008671761 ], [ 689235.995345219969749, 3846666.536724278703332 ], [ 689237.375034393742681, 3846656.22190523147583 ], [ 689257.925476600416005, 3846658.970690488815308 ], [ 689256.901545158587396, 3846666.625796999782324 ] ] } },
{ "type": "Feature", "properties": { "OBJECTID": 2995, "Id": 0, "name": "building", "length": 0.0, "Shape_Leng": 45.369243959800002, "备注": null }, "geometry": { "type": "LineString", "coordinates": [ [ 689275.258504655212164, 3846669.133972564712167 ], [ 689261.066522336564958, 3846667.19487239420414 ], [ 689262.19185465760529, 3846658.958734530955553 ], [ 689266.204128210432827, 3846659.506945500150323 ], [ 689265.94616125151515, 3846661.394966835156083 ], [ 689276.220514224842191, 3846662.798787608742714 ], [ 689275.258504655212164, 3846669.133972564712167 ] ] } },
{ "type": "Feature", "properties": { "OBJECTID": 2996, "Id": 0, "name": "building", "length": 0.0, "Shape_Leng": 22.550044123300001, "备注": null }, "geometry": { "type": "LineString", "coordinates": [ [ 689328.875521844252944, 3846667.274712024256587 ], [ 689335.391620180569589, 3846669.140207920223475 ], [ 689336.629859537817538, 3846664.815090166404843 ], [ 689330.117087894119322, 3846662.95054667070508 ], [ 689328.87761720456183, 3846667.275311905890703 ] ] } },
{ "type": "Feature", "properties": { "OBJECTID": 2997, "Id": 0, "name": "building", "length": 0.0, "Shape_Leng": 25.4118494517, "备注": null }, "geometry": { "type": "LineString", "coordinates": [ [ 689358.785631452687085, 3846697.382938958704472 ], [ 689356.753627385944128, 3846689.366047915071249 ], [ 689361.055075539276004, 3846688.27577986754477 ], [ 689363.086121285334229, 3846696.288890043273568 ], [ 689358.785631452687085, 3846697.382938958704472 ] ] } },
{ "type": "Feature", "properties": { "OBJECTID": 2998, "Id": 0, "name": "building", "length": 0.0, "Shape_Leng": 15.939957202, "备注": null }, "geometry": { "type": "LineString", "coordinates": [ [ 689363.470109694637358, 3846696.562786307185888 ], [ 689362.370650266297162, 3846692.225075284019113 ], [ 689365.752387103624642, 3846691.367922183126211 ], [ 689366.85499725677073, 3846695.718063803389668 ], [ 689363.470109694637358, 3846696.562786307185888 ] ] } },
{ "type": "Feature", "properties": { "OBJECTID": 2999, "Id": 0, "name": "building", "length": 0.0, "Shape_Leng": 17.851509087499998, "备注": null }, "geometry": { "type": "LineString", "coordinates": [ [ 689334.13957947306335, 3846757.777761336416006 ], [ 689337.801418042741716, 3846759.875948520377278 ], [ 689340.139546213671565, 3846755.791623359546065 ], [ 689336.476880984380841, 3846753.694880219176412 ], [ 689334.13957947306335, 3846757.777761336416006 ] ] } },
{ "type": "Feature", "properties": { "OBJECTID": 3000, "Id": 0, "name": "building", "length": 0.0, "Shape_Leng": 29.532069660499999, "备注": null }, "geometry": { "type": "LineString", "coordinates": [ [ 689340.764492722228169, 3846754.202653132379055 ], [ 689339.925131655298173, 3846755.668878791853786 ], [ 689340.139546213671565, 3846755.791623359546065 ], [ 689338.808326154947281, 3846758.117045743390918 ], [ 689347.617038380354643, 3846764.435632467269897 ], [ 689349.01933285407722, 3846763.139171537011862 ], [ 689340.764492722228169, 3846754.202653132379055 ] ] } },
{ "type": "Feature", "properties": { "OBJECTID": 3001, "Id": 0, "name": "building", "length": 0.0, "Shape_Leng": 26.274844282, "备注": null }, "geometry": { "type": "LineString", "coordinates": [ [ 689330.775752319954336, 3846749.236442483961582 ], [ 689335.548629766330123, 3846742.687610637396574 ], [ 689339.616718348115683, 3846745.652488758787513 ], [ 689334.84384090360254, 3846752.201320599764585 ], [ 689330.775752319954336, 3846749.236442483961582 ] ] } },
{ "type": "Feature", "properties": { "OBJECTID": 3002, "Id": 0, "name": "building", "length": 0.0, "Shape_Leng": 19.337430895699999, "备注": null }, "geometry": { "type": "LineString", "coordinates": [ [ 689342.568027137778699, 3846735.970590598881245 ], [ 689346.887486966326833, 3846738.920465601608157 ], [ 689344.384577290154994, 3846742.585440484806895 ], [ 689340.06511746160686, 3846739.635565478354692 ], [ 689342.568027137778699, 3846735.970590598881245 ] ] } },
{ "type": "Feature", "properties": { "OBJECTID": 3003, "Id": 0, "name": "building", "length": 0.0, "Shape_Leng": 35.318481000399998, "备注": null }, "geometry": { "type": "LineString", "coordinates": [ [ 689346.887486966326833, 3846738.920465601608157 ], [ 689358.367852430790663, 3846746.207812942564487 ], [ 689356.191299189813435, 3846749.636718617752194 ], [ 689344.711077396757901, 3846742.349462466314435 ], [ 689346.887486966326833, 3846738.920465601608157 ] ] } },
{ "type": "Feature", "properties": { "OBJECTID": 3004, "Id": 0, "name": "building", "length": 0.0, "Shape_Leng": 46.088635190700003, "备注": null }, "geometry": { "type": "LineString", "coordinates": [ [ 689349.18097154609859, 3846763.018254501745105 ], [ 689359.241508346050978, 3846753.169913960620761 ], [ 689359.982343164272606, 3846746.819901248440146 ], [ 689361.448578735813498, 3846746.868408292531967 ], [ 689361.316286803223193, 3846753.846807675436139 ], [ 689354.238668473437428, 3846762.115053387358785 ], [ 689352.684238278307021, 3846763.305680772289634 ], [ 689350.26991053018719, 3846764.330943241715431 ], [ 689349.18097154609859, 3846763.018254501745105 ] ] } },
{ "type": "Feature", "properties": { "OBJECTID": 3005, "Id": 0, "name": "building", "length": 0.0, "Shape_Leng": 50.653811664800003, "备注": null }, "geometry": { "type": "LineString", "coordinates": [ [ 689352.52606797683984, 3846741.899232530966401 ], [ 689366.061343722045422, 3846731.952256005257368 ], [ 689361.79843816254288, 3846726.151538360863924 ], [ 689358.881451897323132, 3846728.295210530981421 ], [ 689359.580775042995811, 3846729.246809396892786 ], [ 689351.916209607385099, 3846734.879443265497684 ], [ 689351.127991322427988, 3846733.806880988180637 ], [ 689348.174267278052866, 3846735.977551490068436 ], [ 689352.52606797683984, 3846741.899232530966401 ] ] } },
{ "type": "Feature", "properties": { "OBJECTID": 3006, "Id": 0, "name": "building", "length": 0.0, "Shape_Leng": 23.774326715499999, "备注": null }, "geometry": { "type": "LineString", "coordinates": [ [ 689357.985389130190015, 3846737.887216791510582 ], [ 689361.630280600860715, 3846746.726674024015665 ], [ 689362.519282380118966, 3846746.425048420205712 ], [ 689362.058906461112201, 3846741.487913539633155 ], [ 689360.211497536860406, 3846736.251265777274966 ], [ 689357.985389130190015, 3846737.887216791510582 ] ] } },
{ "type": "Feature", "properties": { "OBJECTID": 3007, "Id": 0, "name": "building", "length": 0.0, "Shape_Leng": 83.261728822199998, "备注": null }, "geometry": { "type": "LineString", "coordinates": [ [ 689392.002546831965446, 3846768.222400795668364 ], [ 689386.446285711601377, 3846756.084616089239717 ], [ 689371.390822321176529, 3846762.976490337401628 ], [ 689377.097625975497067, 3846775.443138809874654 ], [ 689380.03244074434042, 3846774.099681369960308 ], [ 689380.601971744559705, 3846775.343835406005383 ], [ 689382.892246324568987, 3846774.295426340773702 ], [ 689380.805557581596076, 3846769.737005079165101 ], [ 689378.809949098154902, 3846770.650526126846671 ], [ 689376.929054121486843, 3846766.541666245087981 ], [ 689383.533896056935191, 3846763.518196377903223 ], [ 689386.778796861879528, 3846770.60675947368145 ], [ 689392.002546831965446, 3846768.222400795668364 ] ] } },
{ "type": "Feature", "properties": { "OBJECTID": 3008, "Id": 0, "name": "building", "length": 0.0, "Shape_Leng": 18.027622521000001, "备注": null }, "geometry": { "type": "LineString", "coordinates": [ [ 689367.71578992344439, 3846753.847910098731518 ], [ 689369.906544308178127, 3846758.515169443562627 ], [ 689373.388935705646873, 3846756.880577558651567 ], [ 689371.188835096545517, 3846752.193406702950597 ], [ 689367.71578992344439, 3846753.847910098731518 ] ] } },
{ "type": "Feature", "properties": { "OBJECTID": 3009, "Id": 0, "name": "building", "length": 0.0, "Shape_Leng": 40.157352585799998, "备注": null }, "geometry": { "type": "LineString", "coordinates": [ [ 689365.54744930472225, 3846785.92658500559628 ], [ 689368.992035172879696, 3846784.349771851673722 ], [ 689362.211538736708462, 3846769.537615997716784 ], [ 689358.766952881589532, 3846771.114429138600826 ], [ 689365.54744930472225, 3846785.92658500559628 ] ] } },
{ "type": "Feature", "properties": { "OBJECTID": 3010, "Id": 0, "name": "building", "length": 0.0, "Shape_Leng": 16.6788237729, "备注": null }, "geometry": { "type": "LineString", "coordinates": [ [ 689369.601990899071097, 3846781.506243448704481 ], [ 689374.025919368490577, 3846779.064361786469817 ], [ 689372.438153894618154, 3846776.187825629487634 ], [ 689368.013075972907245, 3846778.63034176081419 ], [ 689369.601990899071097, 3846781.506243448704481 ] ] } },
{ "type": "Feature", "properties": { "OBJECTID": 3011, "Id": 0, "name": "building", "length": 0.0, "Shape_Leng": 20.381251787899998, "备注": null }, "geometry": { "type": "LineString", "coordinates": [ [ 689240.313569468446076, 3846815.454816177487373 ], [ 689246.425456700846553, 3846816.804193880409002 ], [ 689247.273971787653863, 3846812.960919665172696 ], [ 689241.170439498499036, 3846811.613386567682028 ], [ 689240.313569468446076, 3846815.454816177487373 ] ] } },
{ "type": "Feature", "properties": { "OBJECTID": 3012, "Id": 0, "name": "building", "length": 0.0, "Shape_Leng": 54.206010179700002, "备注": null }, "geometry": { "type": "LineString", "coordinates": [ [ 689260.861835767515004, 3846804.859048269689083 ], [ 689263.322465690784156, 3846794.857778254896402 ], [ 689256.050056781619787, 3846793.068534795194864 ], [ 689254.290334451943636, 3846800.220954598858953 ], [ 689245.2599663650617, 3846797.999197376891971 ], [ 689244.552116926759481, 3846800.876262851059437 ], [ 689260.861835767515004, 3846804.859048269689083 ] ] } },
{ "type": "Feature", "properties": { "OBJECTID": 3013, "Id": 0, "name": "building", "length": 0.0, "Shape_Leng": 46.143217550400003, "备注": null }, "geometry": { "type": "LineString", "coordinates": [ [ 689258.448860824108124, 3846793.65871674194932 ], [ 689255.513879819773138, 3846792.93661824055016 ], [ 689254.597001908347011, 3846796.663283322006464 ], [ 689244.046870837919414, 3846794.06761615909636 ], [ 689245.249871446751058, 3846789.178000761196017 ], [ 689251.997654733248055, 3846790.838169660419226 ], [ 689252.988863165490329, 3846786.809387000277638 ], [ 689259.726191950030625, 3846788.466983756050467 ], [ 689258.448860824108124, 3846793.65871674194932 ] ] } },
{ "type": "Feature", "properties": { "OBJECTID": 3014, "Id": 0, "name": "building", "length": 0.0, "Shape_Leng": 17.438807121, "备注": null }, "geometry": { "type": "LineString", "coordinates": [ [ 689260.928055757656693, 3846794.268677398562431 ], [ 689265.346684210002422, 3846795.355800271034241 ], [ 689266.342690103687346, 3846791.307518249377608 ], [ 689261.924061651341617, 3846790.220395375043154 ], [ 689260.928055757656693, 3846794.268677398562431 ] ] } },
{ "type": "Feature", "properties": { "OBJECTID": 3015, "Id": 0, "name": "building", "length": 0.0, "Shape_Leng": 30.6161690767, "备注": null }, "geometry": { "type": "LineString", "coordinates": [ [ 689255.807889628224075, 3846803.624889474362135 ], [ 689245.315777344629169, 3846801.062746478244662 ], [ 689244.246439876966178, 3846805.441740471869707 ], [ 689254.738552160561085, 3846808.003883466124535 ], [ 689255.807889628224075, 3846803.624889474362135 ] ] } },
{ "type": "Feature", "properties": { "OBJECTID": 3016, "Id": 0, "name": "building", "length": 0.0, "Shape_Leng": 24.399059105399999, "备注": null }, "geometry": { "type": "LineString", "coordinates": [ [ 689254.307977754622698, 3846778.419111208990216 ], [ 689261.930237534455955, 3846780.52907931432128 ], [ 689263.074761870317161, 3846776.394485156983137 ], [ 689255.452502081170678, 3846774.284517051652074 ], [ 689254.307689397595823, 3846778.420152893289924 ] ] } },
{ "type": "Feature", "properties": { "OBJECTID": 3017, "Id": 0, "name": "building", "length": 0.0, "Shape_Leng": 19.1414702796, "备注": null }, "geometry": { "type": "LineString", "coordinates": [ [ 689305.453974620439112, 3846776.968731205910444 ], [ 689309.327618750743568, 3846776.21369886957109 ], [ 689308.251626678742468, 3846770.693391719833016 ], [ 689304.3779825437814, 3846771.448424052447081 ], [ 689305.453974620439112, 3846776.968731205910444 ] ] } },
{ "type": "Feature", "properties": { "OBJECTID": 3018, "Id": 0, "name": "building", "length": 0.0, "Shape_Leng": 31.465952924, "备注": null }, "geometry": { "type": "LineString", "coordinates": [ [ 689308.211548897437751, 3846770.429273856803775 ], [ 689308.95238371565938, 3846763.841135669499636 ], [ 689311.116757886484265, 3846764.084519110620022 ], [ 689310.970484752207994, 3846765.385305209085345 ], [ 689317.846608048304915, 3846766.158523885533214 ], [ 689317.346861665137112, 3846770.602697126567364 ], [ 689314.477975905872881, 3846770.280091503635049 ], [ 689314.381856765598059, 3846771.134865304455161 ], [ 689308.211548897437751, 3846770.429273856803775 ] ] } },
{ "type": "Feature", "properties": { "OBJECTID": 3019, "Id": 0, "name": "building", "length": 0.0, "Shape_Leng": 32.735017520900001, "备注": null }, "geometry": { "type": "LineString", "coordinates": [ [ 689318.926123780198395, 3846763.956040030345321 ], [ 689329.588853455148637, 3846765.054063059389591 ], [ 689330.167313110083342, 3846759.436731941998005 ], [ 689319.501887402497232, 3846758.338431285694242 ], [ 689318.926123780198395, 3846763.956040030345321 ] ] } },
{ "type": "Feature", "properties": { "OBJECTID": 3020, "Id": 0, "name": "building", "length": 0.0, "Shape_Leng": 41.563875547899997, "备注": null }, "geometry": { "type": "LineString", "coordinates": [ [ 689336.758192525245249, 3846777.482219817116857 ], [ 689338.38634627033025, 3846762.532808152958751 ], [ 689332.675987736321986, 3846761.910887915641069 ], [ 689331.047833986580372, 3846776.86029957793653 ], [ 689336.758192525245249, 3846777.482219817116857 ] ] } },
{ "type": "Feature", "properties": { "OBJECTID": 3021, "Id": 0, "name": "building", "length": 0.0, "Shape_Leng": 47.240947554900004, "备注": null }, "geometry": { "type": "LineString", "coordinates": [ [ 689331.513795411214232, 3846772.581926517188549 ], [ 689330.657022517174482, 3846780.448659427464008 ], [ 689329.186862370930612, 3846781.060813499614596 ], [ 689324.080393817275763, 3846777.912265527993441 ], [ 689316.944567034952343, 3846775.34844789840281 ], [ 689318.625123040750623, 3846770.670987064018846 ], [ 689322.262531234882772, 3846771.977864535525441 ], [ 689323.496646439656615, 3846768.542974224314094 ], [ 689327.205371458083391, 3846769.875474980100989 ], [ 689326.553477987647057, 3846771.689878173172474 ], [ 689328.695672689005733, 3846772.459543231874704 ], [ 689328.976292619481683, 3846771.678498907014728 ], [ 689331.513795411214232, 3846772.581926517188549 ] ] } },
{ "type": "Feature", "properties": { "OBJECTID": 3022, "Id": 0, "name": "building", "length": 0.0, "Shape_Leng": 29.187497674300001, "备注": null }, "geometry": { "type": "LineString", "coordinates": [ [ 689316.546423443593085, 3846788.45813181810081 ], [ 689321.912184183485806, 3846785.362500619143248 ], [ 689317.714991404674947, 3846778.087366471067071 ], [ 689314.237073234282434, 3846780.093857722356915 ], [ 689314.62293693702668, 3846780.762688141316175 ], [ 689312.735094369389117, 3846781.851828085258603 ], [ 689316.546423443593085, 3846788.45813181810081 ] ] } },
{ "type": "Feature", "properties": { "OBJECTID": 3023, "Id": 0, "name": "building", "length": 0.0, "Shape_Leng": 23.358461807899999, "备注": null }, "geometry": { "type": "LineString", "coordinates": [ [ 689312.04276399128139, 3846791.056396894156933 ], [ 689309.751431287266314, 3846783.909876760095358 ], [ 689305.774630643427372, 3846785.184927159920335 ], [ 689308.064841462299228, 3846792.327948212623596 ], [ 689312.041642108932137, 3846791.052897810935974 ] ] } },
{ "type": "Feature", "properties": { "OBJECTID": 3024, "Id": 0, "name": "building", "length": 0.0, "Shape_Leng": 21.461742573599999, "备注": null }, "geometry": { "type": "LineString", "coordinates": [ [ 689305.679611418396235, 3846795.851010637357831 ], [ 689312.918625905178487, 3846794.136507207527757 ], [ 689313.679003492929041, 3846797.34699035808444 ], [ 689306.455020839348435, 3846799.057933619245887 ], [ 689305.679611418396235, 3846795.851010637357831 ] ] } },
{ "type": "Feature", "properties": { "OBJECTID": 3025, "Id": 0, "name": "building", "length": 0.0, "Shape_Leng": 32.845662088099999, "备注": null }, "geometry": { "type": "LineString", "coordinates": [ [ 689293.135565903969109, 3846808.45415866933763 ], [ 689303.803587255068123, 3846806.824322076514363 ], [ 689302.952789290808141, 3846801.255462674424052 ], [ 689301.237747215665877, 3846801.517482988536358 ], [ 689301.712587717920542, 3846804.625529926270247 ], [ 689292.764456237666309, 3846805.992605563253164 ], [ 689293.135565903969109, 3846808.45415866933763 ] ] } },
{ "type": "Feature", "properties": { "OBJECTID": 3026, "Id": 0, "name": "building", "length": 0.0, "Shape_Leng": 38.420904554000003, "备注": null }, "geometry": { "type": "LineString", "coordinates": [ [ 689297.891833112575114, 3846802.02866430580616 ], [ 689303.134577578864992, 3846801.227689465507865 ], [ 689299.783003518357873, 3846787.076598966494203 ], [ 689295.4669772638008, 3846788.098815709352493 ], [ 689297.891833112575114, 3846802.02866430580616 ] ] } },
{ "type": "Feature", "properties": { "OBJECTID": 3027, "Id": 0, "name": "building", "length": 0.0, "Shape_Leng": 29.0928715728, "备注": null }, "geometry": { "type": "LineString", "coordinates": [ [ 689289.57304120529443, 3846803.854937061667442 ], [ 689288.064913187175989, 3846793.774291887879372 ], [ 689292.374343150295317, 3846793.129574021324515 ], [ 689293.881349291652441, 3846803.202720358967781 ], [ 689289.57304120529443, 3846803.854937061667442 ] ] } },
{ "type": "Feature", "properties": { "OBJECTID": 3028, "Id": 0, "name": "building", "length": 0.0, "Shape_Leng": 17.993382026399999, "备注": null }, "geometry": { "type": "LineString", "coordinates": [ [ 689288.042529393918812, 3846791.605789009481668 ], [ 689288.01607100572437, 3846786.750675123184919 ], [ 689292.157550591044128, 3846786.728105753660202 ], [ 689292.184008584357798, 3846791.58314754627645 ], [ 689288.042529393918812, 3846791.605789009481668 ] ] } },
{ "type": "Feature", "properties": { "OBJECTID": 3029, "Id": 0, "name": "building", "length": 0.0, "Shape_Leng": 20.563681490899999, "备注": null }, "geometry": { "type": "LineString", "coordinates": [ [ 689288.364711254835129, 3846795.778205281123519 ], [ 689289.429369762539864, 3846802.894606895744801 ], [ 689285.794263295829296, 3846802.918107341974974 ], [ 689285.748258137144148, 3846795.801918275654316 ], [ 689288.364711254835129, 3846795.778205281123519 ] ] } },
{ "type": "Feature", "properties": { "OBJECTID": 3030, "Id": 0, "name": "building", "length": 0.0, "Shape_Leng": 24.102364521599998, "备注": null }, "geometry": { "type": "LineString", "coordinates": [ [ 689277.451757710427046, 3846802.187855884432793 ], [ 689278.319592780433595, 3846795.054674942046404 ], [ 689283.15585851483047, 3846795.6430633533746 ], [ 689282.289600983262062, 3846802.763277688995004 ], [ 689277.451757710427046, 3846802.187855884432793 ] ] } },
{ "type": "Feature", "properties": { "OBJECTID": 3031, "Id": 0, "name": "building", "length": 0.0, "Shape_Leng": 14.558325593499999, "备注": null }, "geometry": { "type": "LineString", "coordinates": [ [ 689276.942492731846869, 3846807.819553373381495 ], [ 689281.099090358242393, 3846807.832141850143671 ], [ 689281.109065388329327, 3846804.709957342594862 ], [ 689276.952469969168305, 3846804.696677481755614 ], [ 689276.942492731846869, 3846807.819553373381495 ] ] } },
{ "type": "Feature", "properties": { "OBJECTID": 3032, "Id": 0, "name": "building", "length": 0.0, "Shape_Leng": 45.900825668899998, "备注": null }, "geometry": { "type": "LineString", "coordinates": [ [ 689280.07888585049659, 3846777.785989563912153 ], [ 689288.058735154569149, 3846778.420990835875273 ], [ 689287.659959738142788, 3846783.432268580421805 ], [ 689283.910637341439724, 3846783.133914012461901 ], [ 689283.439619647338986, 3846789.053036369383335 ], [ 689285.34619377180934, 3846789.204753139987588 ], [ 689285.183138085529208, 3846791.253819597885013 ], [ 689279.021656026132405, 3846790.763515988364816 ], [ 689280.07888585049659, 3846777.785989563912153 ] ] } },
{ "type": "Feature", "properties": { "OBJECTID": 3033, "Id": 0, "name": "building", "length": 0.0, "Shape_Leng": 21.5410413653, "备注": null }, "geometry": { "type": "LineString", "coordinates": [ [ 689276.942492731846869, 3846807.819553373381495 ], [ 689276.952469969168305, 3846804.696677481755614 ], [ 689269.318028225563467, 3846804.672286298125982 ], [ 689269.307967118918896, 3846807.821413215249777 ], [ 689276.942492731846869, 3846807.819553373381495 ] ] } },
{ "type": "Feature", "properties": { "OBJECTID": 3034, "Id": 0, "name": "building", "length": 0.0, "Shape_Leng": 34.915033688199998, "备注": null }, "geometry": { "type": "LineString", "coordinates": [ [ 689269.318028225563467, 3846804.672286298125982 ], [ 689272.415355375036597, 3846789.033714158460498 ], [ 689270.934145548380911, 3846788.740350330248475 ], [ 689267.835130523890257, 3846804.387444660067558 ], [ 689269.317999947816133, 3846804.68113718368113 ] ] } },
{ "type": "Feature", "properties": { "OBJECTID": 3035, "Id": 0, "name": "building", "length": 0.0, "Shape_Leng": 21.954088910500001, "备注": null }, "geometry": { "type": "LineString", "coordinates": [ [ 689278.604161544702947, 3846792.58317282423377 ], [ 689277.767587283626199, 3846799.591890865936875 ], [ 689273.867880479432642, 3846799.126414250582457 ], [ 689274.70236093364656, 3846792.135237883776426 ], [ 689278.604161544702947, 3846792.58317282423377 ] ] } },
{ "type": "Feature", "properties": { "OBJECTID": 3036, "Id": 0, "name": "building", "length": 0.0, "Shape_Leng": 60.434954812900003, "备注": null }, "geometry": { "type": "LineString", "coordinates": [ [ 689257.304364633746445, 3846843.109777476638556 ], [ 689259.537966297008097, 3846833.429770605638623 ], [ 689255.119691071100533, 3846832.410280948504806 ], [ 689255.427930098958313, 3846831.074431341141462 ], [ 689259.8462053257972, 3846832.09392100200057 ], [ 689260.034009153954685, 3846831.28001475147903 ], [ 689243.85027520544827, 3846827.83005939796567 ], [ 689243.175586356781423, 3846831.203503647819161 ], [ 689247.620595252141356, 3846838.42664310336113 ], [ 689257.304364633746445, 3846843.109777476638556 ] ] } },
{ "type": "Feature", "properties": { "OBJECTID": 3037, "Id": 0, "name": "building", "length": 0.0, "Shape_Leng": 30.476101529400001, "备注": null }, "geometry": { "type": "LineString", "coordinates": [ [ 689260.358387336134911, 3846829.874221097677946 ], [ 689262.797357927076519, 3846819.304184170439839 ], [ 689258.519489649683237, 3846818.31709254719317 ], [ 689257.69519070815295, 3846821.889448162168264 ], [ 689259.161316016688943, 3846822.227747498080134 ], [ 689257.546644384972751, 3846829.225428825244308 ], [ 689260.358387336134911, 3846829.874221097677946 ] ] } },
{ "type": "Feature", "properties": { "OBJECTID": 3038, "Id": 0, "name": "building", "length": 0.0, "Shape_Leng": 19.759737226599999, "备注": null }, "geometry": { "type": "LineString", "coordinates": [ [ 689247.100332540459931, 3846821.328215783461928 ], [ 689248.038060386665165, 3846821.631731558591127 ], [ 689248.728659192100167, 3846819.743160519748926 ], [ 689251.726832795888186, 3846820.839510653167963 ], [ 689249.745231287553906, 3846826.258568983525038 ], [ 689245.915810921229422, 3846824.858254631981254 ], [ 689247.100332540459931, 3846821.328215783461928 ] ] } },
{ "type": "Feature", "properties": { "OBJECTID": 3039, "Id": 0, "name": "building", "length": 0.0, "Shape_Leng": 65.051734986599996, "备注": null }, "geometry": { "type": "LineString", "coordinates": [ [ 689257.097199399955571, 3846844.064290102571249 ], [ 689261.949249475263059, 3846822.979725677520037 ], [ 689265.480623097158968, 3846823.792377119883895 ], [ 689263.504567950963974, 3846832.37931695394218 ], [ 689264.241770351305604, 3846832.548964420333505 ], [ 689262.444172944873571, 3846840.360416850075126 ], [ 689260.905165295116603, 3846840.00625529512763 ], [ 689260.312788998708129, 3846842.580424146726727 ], [ 689266.694979025050998, 3846843.295894471928477 ], [ 689266.459953856654465, 3846845.392382940277457 ], [ 689257.097199399955571, 3846844.064290102571249 ] ] } },
{ "type": "Feature", "properties": { "OBJECTID": 3040, "Id": 0, "name": "building", "length": 0.0, "Shape_Leng": 37.448600960699999, "备注": null }, "geometry": { "type": "LineString", "coordinates": [ [ 689266.459953856654465, 3846845.392382940277457 ], [ 689268.171232921071351, 3846830.12730797380209 ], [ 689271.167418544180691, 3846830.463192975148559 ], [ 689270.020461885258555, 3846845.897435726597905 ], [ 689266.459953856654465, 3846845.392382940277457 ] ] } },
{ "type": "Feature", "properties": { "OBJECTID": 3041, "Id": 0, "name": "building", "length": 0.0, "Shape_Leng": 14.482082047800001, "备注": null }, "geometry": { "type": "LineString", "coordinates": [ [ 689267.496552172116935, 3846827.262693621218204 ], [ 689271.383788893930614, 3846827.551563769578934 ], [ 689271.631538704968989, 3846824.217670794576406 ], [ 689267.744301985017955, 3846823.928800640627742 ], [ 689267.496552172116935, 3846827.262693621218204 ] ] } },
{ "type": "Feature", "properties": { "OBJECTID": 3042, "Id": 0, "name": "building", "length": 0.0, "Shape_Leng": 33.816718462099999, "备注": null }, "geometry": { "type": "LineString", "coordinates": [ [ 689262.034001621417701, 3846822.612425915896893 ], [ 689263.801532831043005, 3846814.952280182391405 ], [ 689272.273288800381124, 3846815.581837266683578 ], [ 689271.697463463060558, 3846823.330541612580419 ], [ 689262.034001621417701, 3846822.612425915896893 ] ] } },
{ "type": "Feature", "properties": { "OBJECTID": 3043, "Id": 0, "name": "building", "length": 0.0, "Shape_Leng": 29.735411949700001, "备注": null }, "geometry": { "type": "LineString", "coordinates": [ [ 689271.67468951176852, 3846823.637003662064672 ], [ 689272.11676618270576, 3846817.688113974407315 ], [ 689280.85055193118751, 3846817.83070639334619 ], [ 689280.7533352766186, 3846823.785226456820965 ], [ 689271.67468951176852, 3846823.637003662064672 ] ] } },
{ "type": "Feature", "properties": { "OBJECTID": 3044, "Id": 0, "name": "building", "length": 0.0, "Shape_Leng": 38.217310055, "备注": null }, "geometry": { "type": "LineString", "coordinates": [ [ 689271.383788893930614, 3846827.551563769578934 ], [ 689270.208979294635355, 3846843.360614951699972 ], [ 689273.45757701434195, 3846843.602026263251901 ], [ 689274.632157829590142, 3846827.796053778380156 ], [ 689271.383788893930614, 3846827.551563769578934 ] ] } },
{ "type": "Feature", "properties": { "OBJECTID": 3045, "Id": 0, "name": "building", "length": 0.0, "Shape_Leng": 34.399665986499997, "备注": null }, "geometry": { "type": "LineString", "coordinates": [ [ 689280.432352951727808, 3846843.445393953472376 ], [ 689280.649972199462354, 3846830.116215089336038 ], [ 689276.815233795903623, 3846830.053607113659382 ], [ 689276.596526073291898, 3846843.449454138055444 ], [ 689280.432352951727808, 3846843.445393953472376 ] ] } },
{ "type": "Feature", "properties": { "OBJECTID": 3046, "Id": 0, "name": "building", "length": 0.0, "Shape_Leng": 44.685370190800001, "备注": null }, "geometry": { "type": "LineString", "coordinates": [ [ 689294.00068521220237, 3846856.946438515558839 ], [ 689291.354846583679318, 3846846.296938039362431 ], [ 689280.374300980940461, 3846847.001077275723219 ], [ 689280.277988158166409, 3846852.900237591937184 ], [ 689287.704224062152207, 3846853.02148225903511 ], [ 689290.031927268952131, 3846857.806336069479585 ], [ 689294.00068521220237, 3846856.946438515558839 ] ] } },
{ "type": "Feature", "properties": { "OBJECTID": 3047, "Id": 0, "name": "building", "length": 0.0, "Shape_Leng": 28.473677067899999, "备注": null }, "geometry": { "type": "LineString", "coordinates": [ [ 689280.374300980940461, 3846847.001077275723219 ], [ 689282.800350029952824, 3846846.84550428763032 ], [ 689282.516507527790964, 3846842.419184379279613 ], [ 689283.963837848044932, 3846842.326372768729925 ], [ 689283.558341134339571, 3846836.002942772582173 ], [ 689280.550713502801955, 3846836.195810113102198 ], [ 689280.374300980940461, 3846847.001077275723219 ] ] } },
{ "type": "Feature", "properties": { "OBJECTID": 3048, "Id": 0, "name": "building", "length": 0.0, "Shape_Leng": 27.118608067099998, "备注": null }, "geometry": { "type": "LineString", "coordinates": [ [ 689280.5507135046646, 3846836.195810113102198 ], [ 689280.726839996874332, 3846825.408062474802136 ], [ 689283.607942872680724, 3846825.455100888386369 ], [ 689283.435604711994529, 3846836.010813381522894 ], [ 689280.5507135046646, 3846836.195810113102198 ] ] } },
{ "type": "Feature", "properties": { "OBJECTID": 3049, "Id": 0, "name": "building", "length": 0.0, "Shape_Leng": 28.7867696008, "备注": null }, "geometry": { "type": "LineString", "coordinates": [ [ 689294.00068521220237, 3846856.946438515558839 ], [ 689304.525114695541561, 3846854.862300401553512 ], [ 689303.665798589587212, 3846851.149786284193397 ], [ 689293.164423308335245, 3846853.580484356731176 ], [ 689294.00068521220237, 3846856.946438515558839 ] ] } },
{ "type": "Feature", "properties": { "OBJECTID": 3050, "Id": 0, "name": "building", "length": 0.0, "Shape_Leng": 38.704148135600001, "备注": null }, "geometry": { "type": "LineString", "coordinates": [ [ 689302.978925930336118, 3846848.18228174559772 ], [ 689299.632242798805237, 3846833.72356478497386 ], [ 689295.243109858594835, 3846834.739494290202856 ], [ 689298.592457609251142, 3846849.209723243489861 ], [ 689302.978925930336118, 3846848.18228174559772 ] ] } },
{ "type": "Feature", "properties": { "OBJECTID": 3051, "Id": 0, "name": "building", "length": 0.0, "Shape_Leng": 29.9661781117, "备注": null }, "geometry": { "type": "LineString", "coordinates": [ [ 689289.858772695064545, 3846838.512676358222961 ], [ 689289.027906663715839, 3846827.65456510707736 ], [ 689293.10921049490571, 3846827.342262474820018 ], [ 689293.940076529979706, 3846838.200373725965619 ], [ 689289.858772695064545, 3846838.512676358222961 ] ] } },
{ "type": "Feature", "properties": { "OBJECTID": 3052, "Id": 0, "name": "building", "length": 0.0, "Shape_Leng": 20.152925140699999, "备注": null }, "geometry": { "type": "LineString", "coordinates": [ [ 689317.53581007476896, 3846852.299426453188062 ], [ 689315.97354038245976, 3846846.272021077573299 ], [ 689312.246807560324669, 3846847.237969340756536 ], [ 689313.809077257290483, 3846853.265374712646008 ], [ 689317.53581007476896, 3846852.299426453188062 ] ] } },
{ "type": "Feature", "properties": { "OBJECTID": 3053, "Id": 0, "name": "building", "length": 0.0, "Shape_Leng": 23.090185919300001, "备注": null }, "geometry": { "type": "LineString", "coordinates": [ [ 689310.680021855980158, 3846854.076408334076405 ], [ 689308.91150776669383, 3846847.253289798274636 ], [ 689304.55883605312556, 3846848.381477911025286 ], [ 689306.32735013961792, 3846855.204596452414989 ], [ 689310.680021855980158, 3846854.076408334076405 ] ] } },
{ "type": "Feature", "properties": { "OBJECTID": 3054, "Id": 0, "name": "building", "length": 0.0, "Shape_Leng": 17.383297165399998, "备注": null }, "geometry": { "type": "LineString", "coordinates": [ [ 689307.19451248459518, 3846847.698325352743268 ], [ 689303.111844173632562, 3846848.756530098617077 ], [ 689302.090330593287945, 3846844.34327220544219 ], [ 689306.197870724834502, 3846843.392521508038044 ], [ 689307.19451248459518, 3846847.698325352743268 ] ] } },
{ "type": "Feature", "properties": { "OBJECTID": 3055, "Id": 0, "name": "building", "length": 0.0, "Shape_Leng": 28.355581069100001, "备注": null }, "geometry": { "type": "LineString", "coordinates": [ [ 689308.322217246517539, 3846843.120529381558299 ], [ 689305.808670549653471, 3846832.801758732646704 ], [ 689309.245485611259937, 3846831.964585835114121 ], [ 689311.768439095467329, 3846842.321973823010921 ], [ 689308.322217246517539, 3846843.120529381558299 ] ] } },
{ "type": "Feature", "properties": { "OBJECTID": 3056, "Id": 0, "name": "building", "length": 0.0, "Shape_Leng": 47.209412856299998, "备注": null }, "geometry": { "type": "LineString", "coordinates": [ [ 689298.175101986154914, 3846830.176625996828079 ], [ 689294.88757614698261, 3846814.133499883115292 ], [ 689300.386618813499808, 3846813.006646879017353 ], [ 689301.326849541626871, 3846817.594972837716341 ], [ 689299.474888746626675, 3846817.974472999572754 ], [ 689301.101220529526472, 3846825.910972114652395 ], [ 689302.671786519698799, 3846825.589134819805622 ], [ 689303.397434502840042, 3846829.130296994000673 ], [ 689298.175101986154914, 3846830.176625996828079 ] ] } },
{ "type": "Feature", "properties": { "OBJECTID": 3057, "Id": 0, "name": "building", "length": 0.0, "Shape_Leng": 35.299775896600003, "备注": null }, "geometry": { "type": "LineString", "coordinates": [ [ 689303.95269420184195, 3846813.545015051960945 ], [ 689305.669223825447261, 3846812.929347658529878 ], [ 689310.580067277885973, 3846826.621169468387961 ], [ 689307.563780174590647, 3846827.703020663931966 ], [ 689306.593117606826127, 3846822.949978601187468 ], [ 689305.663820519112051, 3846823.283289432525635 ], [ 689303.95269420184195, 3846813.545015051960945 ] ] } },
{ "type": "Feature", "properties": { "OBJECTID": 3058, "Id": 0, "name": "building", "length": 0.0, "Shape_Leng": 13.0153473412, "备注": null }, "geometry": { "type": "LineString", "coordinates": [ [ 689316.90904179494828, 3846840.589371988549829 ], [ 689317.960273720324039, 3846844.645138401538134 ], [ 689315.703477024100721, 3846845.230087460950017 ], [ 689314.659052758477628, 3846841.20058574154973 ], [ 689316.90904179494828, 3846840.589371988549829 ] ] } },
{ "type": "Feature", "properties": { "OBJECTID": 3059, "Id": 0, "name": "building", "length": 0.0, "Shape_Leng": 22.696990086300001, "备注": null }, "geometry": { "type": "LineString", "coordinates": [ [ 689320.127741927281022, 3846839.755102949216962 ], [ 689316.058427794836462, 3846840.820442883297801 ], [ 689314.250513791106641, 3846833.914694044739008 ], [ 689318.339252133853734, 3846832.854915976524353 ], [ 689320.127741927281022, 3846839.755102949216962 ] ] } },
{ "type": "Feature", "properties": { "OBJECTID": 3060, "Id": 0, "name": "building", "length": 0.0, "Shape_Leng": 43.512572111899999, "备注": null }, "geometry": { "type": "LineString", "coordinates": [ [ 689312.863755306228995, 3846834.274134067818522 ], [ 689329.32590411324054, 3846830.007237361744046 ], [ 689328.134076335467398, 3846825.409036936238408 ], [ 689311.671927525661886, 3846829.675933636724949 ], [ 689312.863755306228995, 3846834.274134067818522 ] ] } },
{ "type": "Feature", "properties": { "OBJECTID": 3061, "Id": 0, "name": "building", "length": 0.0, "Shape_Leng": 41.000553655300003, "备注": null }, "geometry": { "type": "LineString", "coordinates": [ [ 689326.864580539055169, 3846820.511184899136424 ], [ 689322.701450930908322, 3846804.449380772188306 ], [ 689318.926090245135128, 3846805.427933096885681 ], [ 689323.093023757450283, 3846821.504413152113557 ], [ 689326.864580539055169, 3846820.511184899136424 ] ] } },
{ "type": "Feature", "properties": { "OBJECTID": 3062, "Id": 0, "name": "building", "length": 0.0, "Shape_Leng": 35.210178296300001, "备注": null }, "geometry": { "type": "LineString", "coordinates": [ [ 689322.455720374360681, 3846803.501325717195868 ], [ 689320.875975352711976, 3846797.40649862959981 ], [ 689309.928862245753407, 3846800.243928985670209 ], [ 689311.508607260882854, 3846806.338756069540977 ], [ 689322.455720374360681, 3846803.501325717195868 ] ] } },
{ "type": "Feature", "properties": { "OBJECTID": 3063, "Id": 0, "name": "building", "length": 0.0, "Shape_Leng": 35.528531930100002, "备注": null }, "geometry": { "type": "LineString", "coordinates": [ [ 689317.386638792231679, 3846812.877523396164179 ], [ 689320.429353218525648, 3846825.630465591326356 ], [ 689316.607506020925939, 3846826.542317099869251 ], [ 689315.878614648245275, 3846823.487311517819762 ], [ 689315.168176013045013, 3846823.656814513728023 ], [ 689312.857203000225127, 3846813.970823282375932 ], [ 689317.386638792231679, 3846812.877523396164179 ] ] } },
{ "type": "Feature", "properties": { "OBJECTID": 3064, "Id": 0, "name": "building", "length": 0.0, "Shape_Leng": 33.006197782999998, "备注": null }, "geometry": { "type": "LineString", "coordinates": [ [ 689329.678234580904245, 3846831.366566421464086 ], [ 689328.41600857488811, 3846826.496761996299028 ], [ 689339.521404392085969, 3846823.618305655196309 ], [ 689340.783630402758718, 3846828.48811006732285 ], [ 689329.678234580904245, 3846831.366566421464086 ] ] } },
{ "type": "Feature", "properties": { "OBJECTID": 3065, "Id": 0, "name": "building", "length": 0.0, "Shape_Leng": 63.347078366799998, "备注": null }, "geometry": { "type": "LineString", "coordinates": [ [ 689327.925488823093474, 3846824.604283761233091 ], [ 689331.528338942676783, 3846823.670445205643773 ], [ 689330.196303578093648, 3846818.531308762729168 ], [ 689330.667879559099674, 3846818.409078910946846 ], [ 689325.060607102699578, 3846796.868038924410939 ], [ 689321.055733984336257, 3846798.100026864558458 ], [ 689327.925488823093474, 3846824.604283761233091 ] ] } },
{ "type": "Feature", "properties": { "OBJECTID": 3066, "Id": 0, "name": "building", "length": 0.0, "Shape_Leng": 20.288769710699999, "备注": null }, "geometry": { "type": "LineString", "coordinates": [ [ 689329.743013278581202, 3846803.132676837965846 ], [ 689327.005513058975339, 3846796.901312528178096 ], [ 689330.061242111958563, 3846795.558348808437586 ], [ 689332.799685091711581, 3846801.789298778399825 ], [ 689329.743211017921567, 3846803.132589932531118 ] ] } },
{ "type": "Feature", "properties": { "OBJECTID": 3067, "Id": 0, "name": "building", "length": 0.0, "Shape_Leng": 23.1877711532, "备注": null }, "geometry": { "type": "LineString", "coordinates": [ [ 689338.618028188124299, 3846820.664235588163137 ], [ 689336.276173885911703, 3846813.067166931927204 ], [ 689332.793812064453959, 3846814.140631496906281 ], [ 689335.135666365735233, 3846821.737700158730149 ], [ 689338.618028188124299, 3846820.664235588163137 ] ] } },
{ "type": "Feature", "properties": { "OBJECTID": 3068, "Id": 0, "name": "building", "length": 0.0, "Shape_Leng": 33.797781242500001, "备注": null }, "geometry": { "type": "LineString", "coordinates": [ [ 689341.313403458334506, 3846830.53203179128468 ], [ 689352.646572642959654, 3846827.027003148570657 ], [ 689351.124114900827408, 3846822.10428411886096 ], [ 689340.01916766539216, 3846825.53873017989099 ], [ 689341.313403458334506, 3846830.53203179128468 ] ] } },
{ "type": "Feature", "properties": { "OBJECTID": 3069, "Id": 0, "name": "building", "length": 0.0, "Shape_Leng": 43.924304991699998, "备注": null }, "geometry": { "type": "LineString", "coordinates": [ [ 689337.976865255273879, 3846818.584277490153909 ], [ 689341.916524590924382, 3846817.369847482070327 ], [ 689340.169934330508113, 3846811.703839093446732 ], [ 689339.581562283448875, 3846811.885209260508418 ], [ 689336.077250398695469, 3846800.517081864178181 ], [ 689332.698322490788996, 3846801.558662137016654 ], [ 689337.976865255273879, 3846818.584277490153909 ] ] } },
{ "type": "Feature", "properties": { "OBJECTID": 3070, "Id": 0, "name": "building", "length": 0.0, "Shape_Leng": 26.482970418400001, "备注": null }, "geometry": { "type": "LineString", "coordinates": [ [ 689339.266495523974299, 3846802.748130969703197 ], [ 689342.00201020296663, 3846801.902113661170006 ], [ 689343.156615321524441, 3846805.635417008772492 ], [ 689344.861078663729131, 3846805.108274709433317 ], [ 689346.249689395539463, 3846809.598212450742722 ], [ 689341.835581365041435, 3846810.963371200487018 ], [ 689339.266495523974299, 3846802.748130969703197 ] ] } },
{ "type": "Feature", "properties": { "OBJECTID": 3071, "Id": 0, "name": "building", "length": 0.0, "Shape_Leng": 18.116558315100001, "备注": null }, "geometry": { "type": "LineString", "coordinates": [ [ 689331.545209340751171, 3846798.934911921620369 ], [ 689330.061242111958563, 3846795.558348808437586 ], [ 689335.395853116177022, 3846793.895909868180752 ], [ 689336.486315590329468, 3846797.39510190486908 ], [ 689331.545209338888526, 3846798.934911921620369 ] ] } },
{ "type": "Feature", "properties": { "OBJECTID": 3072, "Id": 0, "name": "building", "length": 0.0, "Shape_Leng": 22.855408779200001, "备注": null }, "geometry": { "type": "LineString", "coordinates": [ [ 689366.919131042435765, 3846820.867681400850415 ], [ 689361.701964171603322, 3846823.464844455942512 ], [ 689359.20642542373389, 3846818.451819932088256 ], [ 689364.423592292703688, 3846815.85465687699616 ], [ 689366.919131042435765, 3846820.867681400850415 ] ] } },
{ "type": "Feature", "properties": { "OBJECTID": 3073, "Id": 0, "name": "building", "length": 0.0, "Shape_Leng": 66.340596216700007, "备注": null }, "geometry": { "type": "LineString", "coordinates": [ [ 689362.918434984050691, 3846812.231519985944033 ], [ 689356.558995243161917, 3846814.463977364823222 ], [ 689354.358311681076884, 3846808.19504938274622 ], [ 689352.285898887552321, 3846808.922562090680003 ], [ 689350.748871613293886, 3846804.544143745675683 ], [ 689352.830362781882286, 3846803.81344410404563 ], [ 689350.36266322247684, 3846796.78388698771596 ], [ 689361.90210793633014, 3846792.733008250594139 ], [ 689364.862671196460724, 3846801.166550271213055 ], [ 689359.673587664030492, 3846802.988158563151956 ], [ 689362.918434984050691, 3846812.231519985944033 ] ] } },
{ "type": "Feature", "properties": { "OBJECTID": 3074, "Id": 0, "name": "building", "length": 0.0, "Shape_Leng": 19.6598231179, "备注": null }, "geometry": { "type": "LineString", "coordinates": [ [ 689344.861078663729131, 3846805.108274709433317 ], [ 689346.696748384274542, 3846811.043734213337302 ], [ 689350.147494005039334, 3846809.976516205817461 ], [ 689348.308835232630372, 3846804.031391905620694 ], [ 689344.861078663729131, 3846805.108274709433317 ] ] } },
{ "type": "Feature", "properties": { "OBJECTID": 3075, "Id": 0, "name": "building", "length": 0.0, "Shape_Leng": 24.969593519499998, "备注": null }, "geometry": { "type": "LineString", "coordinates": [ [ 689344.76250933110714, 3846780.56253913231194 ], [ 689335.974046994000673, 3846783.280561914667487 ], [ 689336.944831371307373, 3846786.419498786330223 ], [ 689345.733293707482517, 3846783.701476003974676 ], [ 689344.76250933110714, 3846780.56253913231194 ] ] } },
{ "type": "Feature", "properties": { "OBJECTID": 3076, "Id": 0, "name": "building", "length": 0.0, "Shape_Leng": 22.414078291500001, "备注": null }, "geometry": { "type": "LineString", "coordinates": [ [ 689332.848732328973711, 3846782.158635765314102 ], [ 689334.763623056933284, 3846785.347074821591377 ], [ 689328.344535330310464, 3846789.202206235378981 ], [ 689326.429644602350891, 3846786.013767175376415 ], [ 689332.848732328973711, 3846782.158635765314102 ] ] } },
{ "type": "Feature", "properties": { "OBJECTID": 3077, "Id": 0, "name": "building", "length": 0.0, "Shape_Leng": 21.455114823700001, "备注": null }, "geometry": { "type": "LineString", "coordinates": [ [ 689327.974206987768412, 3846789.745107758790255 ], [ 689333.849181805737317, 3846787.236248429864645 ], [ 689335.553361047059298, 3846791.226910645142198 ], [ 689329.678386203944683, 3846793.735769961029291 ], [ 689327.974206987768412, 3846789.745107758790255 ] ] } },
{ "type": "Feature", "properties": { "OBJECTID": 3078, "Id": 0, "name": "building", "length": 0.0, "Shape_Leng": 54.0959284228, "备注": null }, "geometry": { "type": "LineString", "coordinates": [ [ 689347.536515481770039, 3846789.532018238678575 ], [ 689344.560197028331459, 3846779.908381972461939 ], [ 689360.531413959339261, 3846774.968936370685697 ], [ 689362.09976714476943, 3846778.39504124596715 ], [ 689350.467184007167816, 3846781.992670133709908 ], [ 689352.338449849747121, 3846788.04322624579072 ], [ 689347.536515481770039, 3846789.532018238678575 ] ] } },
{ "type": "Feature", "properties": { "OBJECTID": 3079, "Id": 0, "name": "building", "length": 0.0, "Shape_Leng": 25.1470936007, "备注": null }, "geometry": { "type": "LineString", "coordinates": [ [ 689356.268278499133885, 3846776.287403574213386 ], [ 689353.826655349694192, 3846777.042528543621302 ], [ 689350.669684092514217, 3846769.531114172190428 ], [ 689354.628824775107205, 3846767.867127507925034 ], [ 689357.579653318040073, 3846774.88806439191103 ], [ 689355.965313224121928, 3846775.56655515357852 ], [ 689356.268278499133885, 3846776.287403574213386 ] ] } }
]
}
