# Supplementary material for: Delineation of traditional village boundaries: The case of Haishangqiao village in the Yiluo River Basin, China
Source: PLoS One. 2022 Dec 15;17(12):e0279042. doi: 10.1371/journal.pone.0279042 (PMC9754224; doi:10.1371/journal.pone.0279042)
Supplement: S2 File — (CSV) [file pone.0279042.s002.csv]

chi_index	conv_v_norm	ampl_v_norm	freq_v_norm	complexity_norm	emptiness_norm	fitness_norm	l_length
1	1.0,	1.0,	0.0019384756421914773,	1.0,	0.0,	1.0,	3.96927371
2	0.9800630898087431,	0.9721960068957907,	0.002939934764259107,	0.9806734173696987,	2.0481158943136087e-05,	0.9806938985286419,	6.79815057
3	0.9392014202801063,	0.9209300814606537,	0.005397291237302255,	0.9412074172918008,	0.0002996784797798798,	0.9415070957715806,	9.62702744
4	0.9063591565714095,	0.8829154267443157,	0.008440746220222409,	0.9099863015569669,	0.006019377694010396,	0.9160056792509773,	12.4559043
5	0.8833608357939633,	0.8586246850835677,	0.011606595411666304,	0.8886169140579429,	0.007534380838400674,	0.8961512948963435,	15.28478117
6	0.8655532740296487,	0.8417818378653311,	0.015099494399999998,	0.872579323586244,	0.00998571054375705,	0.8825650341300011,	18.11365803
7	0.8355418814529159,	0.8138736941374503,	0.019166581707314022,	0.844444626040602,	0.02734426441973744,	0.8717888904603395,	20.9425349
8	0.8221175428324697,	0.8026251968549217,	0.022252701730517684,	0.8324770178962271,	0.03155931082131202,	0.8640363287175391,	23.77141177
9	0.8044365939620974,	0.7868161317491082,	0.02545836818317845,	0.8162001482319272,	0.042357034002935424,	0.8585571822348627,	26.60028863
10	0.7914525288230839,	0.7768985031951792,	0.028588037360303672,	0.8046197599402121,	0.049323360566186185,	0.8539431205063982,	29.4291655
11	0.7289350888807173,	0.723045606680059,	0.03775218195205369,	0.7454188286244512,	0.11246831593916033,	0.8578871445636115,	32.25804236
12	0.704382051569396,	0.6989705765304626,	0.043504435140903436,	0.7228778112609202,	0.13516869364407386,	0.8580465049049941,	35.08691923
13	0.6630340292653093,	0.6569816201426524,	0.057409609385329644,	0.6862353511492314,	0.17282190575825146,	0.8590572569074828,	37.91579609
14	0.6058036706962178,	0.5900489583053653,	0.07734323027905177,	0.6341189517504329,	0.2341217956177461,	0.868240747368179,	40.74467296
15	0.525184471831152,	0.4720791671343884,	0.11109733373289053,	0.557936460685995,	0.3285841571029359,	0.8865206177889309,	43.57354982
16	0.5168310719636258,	0.4625468976877721,	0.1207682363298025,	0.5517677052229032,	0.33606875681265497,	0.8878364620355581,	46.40242669
17	0.497042456452432,	0.4387254239550897,	0.14202308585479131,	0.5361099871958839,	0.35625099947455846,	0.8923609866704423,	49.23130355
18	0.48620985689831203,	0.42653174691758305,	0.15112690848631394,	0.5266607915549171,	0.36884140752290534,	0.8955021990778225,	52.06018042
19	0.4806117717835663,	0.4217914896565977,	0.16110918212186165,	0.5232947830666952,	0.37387323563450564,	0.8971680187012008,	54.88905728
20	0.4560575715634695,	0.39443760163139974,	0.18738718448199876,	0.5025652494403476,	0.4024877099541503,	0.9050529593944979,	57.71793415
21	0.4445745836222734,	0.38509263266807187,	0.2047375520797759,	0.4942363092133647,	0.41525433556629554,	0.9094906447796602,	60.54681101
22	0.43906359892834673,	0.37935711598147,	0.2162732725901271,	0.490771223651152,	0.42092332759764733,	0.9116945512487993,	63.37568788
23	0.424058279636538,	0.3650115205429069,	0.2519433809439133,	0.48210027430192687,	0.43701267272222194,	0.9191129470241488,	66.20456474
24	0.424058279636538,	0.3650115205429069,	0.2519433809439133,	0.48210027430192687,	0.43701267272222194,	0.9191129470241488,	69.03344161
25	0.41777709392064727,	0.36092876263681817,	0.262144,	0.477516433403386,	0.4445567623078993,	0.9220731957112853,	71.86231848
26	0.40719873809032336,	0.3527372296264194,	0.28433160324970236,	0.47056778805154736,	0.4567800452805608,	0.9273478333321081,	74.69119534
27	0.4062334553246005,	0.3521112507643918,	0.2902790503956685,	0.4708240009354157,	0.45741096678303383,	0.9282349677184496,	77.52007221
28	0.39175633372025503,	0.33731046335753473,	0.3091647357980729,	0.4576855513153846,	0.4760269596004439,	0.9337125109158284,	80.34894907
29	0.2845281892699603,	0.17670538511528067,	0.4028577282972474,	0.32951195556262913,	0.6217079619839246,	0.9512199175465538,	83.17782594
30	0.24746520980826664,	0.1283807363822188,	0.4834939005234154,	0.28668938087814233,	0.6691229996111929,	0.9558123804893353,	86.0067028
31	0.2377621482243644,	0.11942957015496479,	0.516972884365822,	0.2767884875688292,	0.6809166051334582,	0.9577050927022874,	88.83557967
32	0.2377621482243644,	0.11942957015496479,	0.516972884365822,	0.2767884875688292,	0.6809166051334582,	0.9577050927022874,	91.66445653
33	0.23592803781847835,	0.1188366211167921,	0.5397750937109538,	0.276487101536847,	0.6821786541753165,	0.9586657557121636,	94.4933334
34	0.2304137446466613,	0.11553091528044108,	0.5511803722961708,	0.2706824168717338,	0.6893782955057289,	0.9600607123774627,	97.32221026
35	0.22184955179896318,	0.10637497085706216,	0.5736493820244389,	0.26043706379648346,	0.7002190216948182,	0.9606560854913017,	100.1510871
36	0.1965641771084886,	0.08273974735570273,	0.6049382716049383,	0.22819705813891553,	0.7344740032876753,	0.9626710614265909,	102.979964
37	0.19413325131109313,	0.08132254132536498,	0.6224063409202476,	0.22612781956308597,	0.7364583608851699,	0.9625861804482558,	105.8088409
38	0.1831215073715733,	0.0744376201001137,	0.635009765625,	0.2129981248751029,	0.7508333233040129,	0.9638314481791157,	108.6377177
39	0.1831215073715733,	0.0744376201001137,	0.635009765625,	0.2129981248751029,	0.7508333233040129,	0.9638314481791157,	111.4665946
40	0.1785980689390351,	0.07166678168028738,	0.6386687471102444,	0.20752673723359394,	0.7566021815428347,	0.9641289187764286,	114.2954715
41	0.17642461849153723,	0.07054978452667499,	0.64,	0.20496146385671676,	0.7589776835800366,	0.9639391474367534,	117.1243483
42	0.17642461849153723,	0.07054978452667499,	0.64,	0.20496146385671676,	0.7589776835800366,	0.9639391474367534,	119.9532252
43	0.17642461849153723,	0.07054978452667499,	0.64,	0.20496146385671676,	0.7589776835800366,	0.9639391474367534,	122.7821021
44	0.17272170829469513,	0.06991745799144117,	0.6334860474802165,	0.20071535852784456,	0.7627987723343297,	0.9635141308621742,	125.6109789
45	0.17272170829469513,	0.06991745799144117,	0.6334860474802165,	0.20071535852784456,	0.7627987723343297,	0.9635141308621742,	128.4398558
46	0.15345713168226013,	0.055661041316709965,	0.624295076969974,	0.1753972870294749,	0.7898536681955238,	0.9652509552249987,	131.2687327
47	0.15345713168226013,	0.055661041316709965,	0.624295076969974,	0.1753972870294749,	0.7898536681955238,	0.9652509552249987,	134.0976095
48	0.15345713168226013,	0.055661041316709965,	0.624295076969974,	0.1753972870294749,	0.7898536681955238,	0.9652509552249987,	136.9264864
49	0.15345713168226013,	0.055661041316709965,	0.624295076969974,	0.1753972870294749,	0.7898536681955238,	0.9652509552249987,	139.7553632
50	0.14872870510958738,	0.05338136356419459,	0.6100626728755997,	0.1692845099815521,	0.795918527001588,	0.9652030369831401,	142.5842401
51	0.14872870510958738,	0.05338136356419459,	0.6100626728755997,	0.1692845099815521,	0.795918527001588,	0.9652030369831401,	145.413117
52	0.14872870510958738,	0.05338136356419459,	0.6100626728755997,	0.1692845099815521,	0.795918527001588,	0.9652030369831401,	148.2419938
53	0.13741943543113858,	0.04905764703657296,	0.589824,	0.15567708002153546,	0.8114860491859469,	0.9671631292074824,	151.0708707
54	0.13741943543113858,	0.04905764703657296,	0.589824,	0.15567708002153546,	0.8114860491859469,	0.9671631292074824,	153.8997476
55	0.13741943543113858,	0.04905764703657296,	0.589824,	0.15567708002153546,	0.8114860491859469,	0.9671631292074824,	156.7286244
56	0.13741943543113858,	0.04905764703657296,	0.589824,	0.15567708002153546,	0.8114860491859469,	0.9671631292074824,	159.5575013
57	0.13741943543113858,	0.04905764703657296,	0.589824,	0.15567708002153546,	0.8114860491859469,	0.9671631292074824,	162.3863782
58	0.13422508208260392,	0.04835577855201951,	0.5625,	0.15138158710974672,	0.81533572352213,	0.9667173106318767,	165.215255
59	0.09746992177928612,	0.02312589774885825,	0.5269277911385394,	0.10510995726030575,	0.8676468253789454,	0.9727567826392511,	168.0441319
60	0.09746992177928612,	0.02312589774885825,	0.5269277911385394,	0.10510995726030575,	0.8676468253789454,	0.9727567826392511,	170.8730088
61	0.09338937495398644,	0.02126597976850781,	0.48193429410559396,	0.09980096391722701,	0.8727761531215963,	0.9725771170388233,	173.7018856
62	0.09123491654757945,	0.02095435574641666,	0.4264889629321116,	0.09681362510079541,	0.8751242308652156,	0.971937855966011,	176.5307625
63	0.09123491654757945,	0.02095435574641666,	0.4264889629321116,	0.09681362510079541,	0.8751242308652156,	0.971937855966011,	179.3596394
64	0.09123491654757945,	0.02095435574641666,	0.4264889629321116,	0.09681362510079541,	0.8751242308652156,	0.971937855966011,	182.1885162
65	0.09123491654757945,	0.02095435574641666,	0.4264889629321116,	0.09681362510079541,	0.8751242308652156,	0.971937855966011,	185.0173931
66	0.06762518135111961,	0.01301843624765389,	0.36,	0.07052634924705355,	0.9084534868176046,	0.9789798360646582,	187.84627
67	0.06762518135111961,	0.01301843624765389,	0.36,	0.07052634924705355,	0.9084534868176046,	0.9789798360646582,	190.6751468
68	0.06762518135111961,	0.01301843624765389,	0.36,	0.07052634924705355,	0.9084534868176046,	0.9789798360646582,	193.5040237
69	0.06762518135111961,	0.01301843624765389,	0.36,	0.07052634924705355,	0.9084534868176046,	0.9789798360646582,	196.3329006
70	0.06072580032956279,	0.010715615526182094,	0.2828707575908717,	0.06258119037556999,	0.9176531794140761,	0.9802343697896461,	199.1617774
71	0.06072580032956279,	0.010715615526182094,	0.2828707575908717,	0.06258119037556999,	0.9176531794140761,	0.9802343697896461,	201.9906543
72	0.058034449676431586,	0.009900545947217674,	0.19753086419753083,	0.05920825622045552,	0.9207765235193199,	0.9799847797397755,	204.8195312
73	0.058034449676431586,	0.009900545947217674,	0.19753086419753083,	0.05920825622045552,	0.9207765235193199,	0.9799847797397755,	207.648408
74	0.058034449676431586,	0.009900545947217674,	0.19753086419753083,	0.05920825622045552,	0.9207765235193199,	0.9799847797397755,	210.4772849
75	0.058034449676431586,	0.009900545947217674,	0.19753086419753083,	0.05920825622045552,	0.9207765235193199,	0.9799847797397755,	213.3061617
76	0.058034449676431586,	0.009900545947217674,	0.19753086419753083,	0.05920825622045552,	0.9207765235193199,	0.9799847797397755,	216.1350386
77	0.058034449676431586,	0.009900545947217674,	0.19753086419753083,	0.05920825622045552,	0.9207765235193199,	0.9799847797397755,	218.9639155
78	0.058034449676431586,	0.009900545947217674,	0.19753086419753083,	0.05920825622045552,	0.9207765235193199,	0.9799847797397755,	221.7927923
79	0.058034449676431586,	0.009900545947217674,	0.19753086419753083,	0.05920825622045552,	0.9207765235193199,	0.9799847797397755,	224.6216692
80	0.058034449676431586,	0.009900545947217674,	0.19753086419753083,	0.05920825622045552,	0.9207765235193199,	0.9799847797397755,	227.4505461
81	0.058034449676431586,	0.009900545947217674,	0.19753086419753083,	0.05920825622045552,	0.9207765235193199,	0.9799847797397755,	230.2794229
82	0.05151700504600982,	0.009455391605578872,	0.11034350642353416,	0.05211785141356023,	0.9294247042656316,	0.9815425556791918,	233.1082998
83	0.05151700504600982,	0.009455391605578872,	0.11034350642353416,	0.05211785141356023,	0.9294247042656316,	0.9815425556791918,	235.9371767
84	0.05151700504600982,	0.009455391605578872,	0.11034350642353416,	0.05211785141356023,	0.9294247042656316,	0.9815425556791918,	238.7660535
85	0.05151700504600982,	0.009455391605578872,	0.11034350642353416,	0.05211785141356023,	0.9294247042656316,	0.9815425556791918,	241.5949304
86	0.04650893359321089,	0.00928340656399398,	0.03515625,	0.04665936437105348,	0.9358933671312353,	0.9825527315022887,	244.4238073
87	0.04650893359321089,	0.00928340656399398,	0.03515625,	0.04665936437105348,	0.9358933671312353,	0.9825527315022887,	247.2526841
88	0.04650893359321089,	0.00928340656399398,	0.03515625,	0.04665936437105348,	0.9358933671312353,	0.9825527315022887,	250.081561
89	0.04650893359321089,	0.00928340656399398,	0.03515625,	0.04665936437105348,	0.9358933671312353,	0.9825527315022887,	252.9104379
90	0.04650893359321089,	0.00928340656399398,	0.03515625,	0.04665936437105348,	0.9358933671312353,	0.9825527315022887,	255.7393147
91	0.009182394419717296,	0.000604864045431602,	0.0,	0.009171058713129975,	0.9890295336457972,	0.9982005923589271,	258.5681916
92	0.009182394419717296,	0.000604864045431602,	0.0,	0.009171058713129975,	0.9890295336457972,	0.9982005923589271,	261.3970685
93	0.009182394419717296,	0.000604864045431602,	0.0,	0.009171058713129975,	0.9890295336457972,	0.9982005923589271,	264.2259453
94	0.006612638242357713,	0.0005564912948628957,	0.05997501041232809,	0.006625729906369344,	0.9919772966965551,	0.9986030266029244,	267.0548222
95	0.006612638242357713,	0.0005564912948628957,	0.05997501041232809,	0.006625729906369344,	0.9919772966965551,	0.9986030266029244,	269.8836991
96	0.006612638242357713,	0.0005564912948628957,	0.05997501041232809,	0.006625729906369344,	0.9919772966965551,	0.9986030266029244,	272.7125759
97	0.0010552418932470806,	1.88651451127304e-05,	0.3226777773887466,	0.0010578158863601608,	0.9992391785298593,	1.0002969944162194,	275.5414528
98	0.0010552418932470806,	1.88651451127304e-05,	0.3226777773887466,	0.0010578158863601608,	0.9992391785298593,	1.0002969944162194,	278.3703296
99	0.0010552418932470806,	1.88651451127304e-05,	0.3226777773887466,	0.0010578158863601608,	0.9992391785298593,	1.0002969944162194,	281.1992065
100	0	0	1	0	1	1	284.0280834
